# Supplementary material for: Postnatal depression is associated with detrimental life-long and multi-generational impacts on relationship quality
Source: PeerJ. 2018 Feb 16;6:e4305. doi: 10.7717/peerj.4305 (PMC5817936; doi:10.7717/peerj.4305)
Supplement: Supplemental Information 1 — (A) Complete dataset, (B) all variables used in the analyses, including detailed variable descriptors and value codes, (C) R code for the Wilcoxon’s rank-sum test, (D) R code for the multilevel analysis, (E) R code for the Fisher’s Exact test. [file peerj-06-4305-s001.xlsx]

## Sheet: Data
ID	YrMothersBirth	CompFertility	Parity	EPDS	DepEPDS	DepBPDS	DepDiagnosis	PND	AgeYrsAB	AgeOfChild	PAI	DASS	BDI	Weight	Health	BreastFeeding	SES	Dum1SES	Dum2SES	PaternalSupport	Dum1PaternalSupport	Dum2PaternalSupport	FamilySupport	Dum1FamilySupport	Dum2FamilySupport	FriendsSupport	Dum1FriendsSupport	Dum2FriendsSupport	MotherSupport	Dum1MotherSupport	Dum2MotherSupport	Dum3MotherSupport	BirthComplications	Dum1Physical	Dum2Physical	EmotionsAtBirth	Dum1EmotionsAtBirth	Dum2EmotionsAtBirth	NoGC	GCemoclose	Impact
2	1960	1	1	7	0	0	0	0	23	31	47	8	1	1	1	1	3	-0.33	0.67	0	-0.33	-0.33	1	0.67	-0.33	1	0.67	-0.33	2	-0.25	0.75	-0.25	2	-0.33	0.67	1	0.67	-0.33	0
5	1963	4	1	19	1	0	0	0	25	26	37	38	0	1	1	1	2	0.67	-0.33	2	-0.33	0.67	1	0.67	-0.33	1	0.67	-0.33	2	-0.25	0.75	-0.25	3	-0.33	-0.33	0	-0.33	-0.33	0
5	1963	4	2	19	1	1	0	1	27	24	35	38	0	1	1	1	2	0.67	-0.33	2	-0.33	0.67	2	-0.33	0.67	2	-0.33	0.67	2	-0.25	0.75	-0.25	3	-0.33	-0.33	0	-0.33	-0.33	0
5	1963	4	3	18	1	1	0	1	30	21	31	38	0	1	1	1	2	0.67	-0.33	2	-0.33	0.67	2	-0.33	0.67	2	-0.33	0.67	2	-0.25	0.75	-0.25	3	-0.33	-0.33	0	-0.33	-0.33	0
5	1963	4	4	15	1	1	0	1	42	8	41	38	0	1	1	1	2	0.67	-0.33	2	-0.33	0.67	2	-0.33	0.67	0	-0.33	-0.33	2	-0.25	0.75	-0.25	3	-0.33	-0.33	0	-0.33	-0.33	0
6	1958	2	1	13	1	0	0	0	21	35	38	50	1	1	1	1	2	0.67	-0.33	0	-0.33	-0.33	2	-0.33	0.67	2	-0.33	0.67	2	-0.25	0.75	-0.25	3	-0.33	-0.33	1	0.67	-0.33	2	1	1
6	1958	2	2	11	0	0	0	0	23	32	37	50	1	1	1	1	2	0.67	-0.33	0	-0.33	-0.33	2	-0.33	0.67	2	-0.33	0.67	2	-0.25	0.75	-0.25	2	-0.33	0.67	0	-0.33	-0.33	0
7	1953	1	1	12	1	1	0	1	35	25	41	50	1	1	1	1	2	0.67	-0.33	0	-0.33	-0.33	2	-0.33	0.67	2	-0.33	0.67	2	-0.25	0.75	-0.25	2	-0.33	0.67	1	0.67	-0.33	1	1	1
8	1958	2	2	11	0	0	0	0	27	28	47	40	1	2	2	1	1	-0.33	-0.33	0	-0.33	-0.33	1	0.67	-0.33	0	-0.33	-0.33	3	-0.25	-0.25	0.75	1	0.67	-0.33	1	0.67	-0.33	0
8	1958	2	1	16	1	1	0	1	22	33	46	40	1	2	1	1	1	-0.33	-0.33	0	-0.33	-0.33	1	0.67	-0.33	1	0.67	-0.33	3	-0.25	-0.25	0.75	2	-0.33	0.67	1	0.67	-0.33	0
9	1958	2	1	4	0	0	0	0	21	34	39	4	0	1	1	1	1	-0.33	-0.33	1	0.67	-0.33	1	0.67	-0.33	1	0.67	-0.33	0	-0.25	-0.25	-0.25	3	-0.33	-0.33	0	-0.33	-0.33	1	1	1
9	1958	2	2	12	1	1	0	1	23	32	40	4	0	1	1	1	1	-0.33	-0.33	1	0.67	-0.33	1	0.67	-0.33	1	0.67	-0.33	0	-0.25	-0.25	-0.25	2	-0.33	0.67	1	0.67	-0.33	1	1	1
11	1950	3	1	4	0	0	0	0	23	40	40	42	0	1	1	1	1	-0.33	-0.33	0	-0.33	-0.33	1	0.67	-0.33	1	0.67	-0.33	2	-0.25	0.75	-0.25	1	0.67	-0.33	3	-0.33	0.67	2	2	1
11	1950	3	3	5	0	0	0	0	32	31	40	42	0	1	1	1	1	-0.33	-0.33	0	-0.33	-0.33	1	0.67	-0.33	0	-0.33	-0.33	2	-0.25	0.75	-0.25	1	0.67	-0.33	3	-0.33	0.67	0
11	1950	3	2	24	1	1	1	1	25	38	34	42	0	1	1	1	1	-0.33	-0.33	0	-0.33	-0.33	1	0.67	-0.33	1	0.67	-0.33	2	-0.25	0.75	-0.25	1	0.67	-0.33	3	-0.33	0.67	3	1	2
15	1963	2	2	7	0	0	0	0	34	17	40	30	1	2	1	1	1	-0.33	-0.33	1	0.67	-0.33	2	-0.33	0.67	0	-0.33	-0.33	2	-0.25	0.75	-0.25	3	-0.33	-0.33	0	-0.33	-0.33	0
15	1963	2	1	13	1	1	1	1	32	19	30	30	1	2	1	1	1	-0.33	-0.33	1	0.67	-0.33	2	-0.33	0.67	1	0.67	-0.33	2	-0.25	0.75	-0.25	2	-0.33	0.67	1	0.67	-0.33	0
17	1956	3	1	12	1	0	0	0	26	32	40	42	0	1	2	1	1	-0.33	-0.33	0	-0.33	-0.33	1	0.67	-0.33	1	0.67	-0.33	3	-0.25	-0.25	0.75	2	-0.33	0.67	1	0.67	-0.33	1	2	1
17	1956	3	3	10	0	0	0	0	37	21	43	42	0	1	1	1	1	-0.33	-0.33	1	0.67	-0.33	2	-0.33	0.67	0	-0.33	-0.33	3	-0.25	-0.25	0.75	3	-0.33	-0.33	0	-0.33	-0.33	0
17	1956	3	2	15	1	1	1	1	28	30	41	42	0	1	1	1	1	-0.33	-0.33	0	-0.33	-0.33	1	0.67	-0.33	1	0.67	-0.33	3	-0.25	-0.25	0.75	3	-0.33	-0.33	1	0.67	-0.33	0
19	1956	2	1	6	0	0	0	0	32	26	50	0	0	1	1	1	3	-0.33	0.67	0	-0.33	-0.33	0	-0.33	-0.33	1	0.67	-0.33	0	-0.25	-0.25	-0.25	2	-0.33	0.67	0	-0.33	-0.33	0
19	1956	2	2	4	0	0	0	0	35	23	50	0	0	1	2	1	3	-0.33	0.67	0	-0.33	-0.33	0	-0.33	-0.33	1	0.67	-0.33	0	-0.25	-0.25	-0.25	1	0.67	-0.33	1	0.67	-0.33	0
21	1964	1	1			1	1	1	29	20	48	38	0	1		1	1	-0.33	-0.33	2	-0.33	0.67	2	-0.33	0.67	2	-0.33	0.67	2	-0.25	0.75	-0.25	3	-0.33	-0.33	1	0.67	-0.33	0
24	1957	2	1	3	0	0	0	0	30	26	50	6	0	1	1	1	1	-0.33	-0.33	0	-0.33	-0.33	0	-0.33	-0.33	0	-0.33	-0.33	1	0.75	-0.25	-0.25	2	-0.33	0.67	0	-0.33	-0.33	0
24	1957	2	2	5	0	1	0	0	33	24	50	6	0	1	1	1	1	-0.33	-0.33	0	-0.33	-0.33	0	-0.33	-0.33	0	-0.33	-0.33	1	0.75	-0.25	-0.25	2	-0.33	0.67	0	-0.33	-0.33	0
25	1952	1	1	2	0	0	0	0	36	26	50	6	0	1	1	2	1	-0.33	-0.33	0	-0.33	-0.33	0	-0.33	-0.33	0	-0.33	-0.33	3	-0.25	-0.25	0.75	3	-0.33	-0.33	0	-0.33	-0.33	0
26	1955	1	1	6	0	0	0	0	32	26	49	8	0	2	1	1	1	-0.33	-0.33	0	-0.33	-0.33	0	-0.33	-0.33	1	0.67	-0.33	0	-0.25	-0.25	-0.25	2	-0.33	0.67	0	-0.33	-0.33	0
27	1940	2	1	10	0	0	0	0	24	49	47	32	0	1	1	1	1	-0.33	-0.33	2	-0.33	0.67	0	-0.33	-0.33	0	-0.33	-0.33	0	-0.25	-0.25	-0.25	3	-0.33	-0.33	1	0.67	-0.33	3	1	1
27	1940	2	2	10	0	0	0	0	27	47	48	32	0	1	1	1	1	-0.33	-0.33	2	-0.33	0.67	0	-0.33	-0.33	0	-0.33	-0.33	0	-0.25	-0.25	-0.25	3	-0.33	-0.33	0	-0.33	-0.33	0
28	1949	2	1	6	0	0	0	0	34	31	40	26	0	1	1	1	1	-0.33	-0.33	0	-0.33	-0.33	0	-0.33	-0.33	1	0.67	-0.33	0	-0.25	-0.25	-0.25	1	0.67	-0.33	1	0.67	-0.33	1	1	1
28	1949	2	2	4	0	0	0	0	38	26	40	26	0	1	2	1	1	-0.33	-0.33	0	-0.33	-0.33	0	-0.33	-0.33	0	-0.33	-0.33	0	-0.25	-0.25	-0.25	1	0.67	-0.33	0	-0.33	-0.33	0
29	1955	3	1	10	0	0	0	0	25	34	41	36	0	1	1	1	1	-0.33	-0.33	0	-0.33	-0.33	1	0.67	-0.33	1	0.67	-0.33	1	0.75	-0.25	-0.25	3	-0.33	-0.33	0	-0.33	-0.33	3	1	1
29	1955	3	2	4	0	0	0	0	27	32	42	36	0	1	1	1	1	-0.33	-0.33	0	-0.33	-0.33	1	0.67	-0.33	1	0.67	-0.33	1	0.75	-0.25	-0.25	3	-0.33	-0.33	0	-0.33	-0.33	1	1	1
29	1955	3	3	13	1	0	0	0	35	24	41	36	0	1	1	1	1	-0.33	-0.33	0	-0.33	-0.33	1	0.67	-0.33	1	0.67	-0.33	1	0.75	-0.25	-0.25	3	-0.33	-0.33	1	0.67	-0.33	0
30	1960	2	1	7	0	0	0	0	29	24	39	20	0	2	1	1	2	0.67	-0.33	0	-0.33	-0.33	1	0.67	-0.33	1	0.67	-0.33	1	0.75	-0.25	-0.25	3	-0.33	-0.33	0	-0.33	-0.33	0
30	1960	2	2	6	0	0	0	0	32	22	38	20	0	2	1	1	2	0.67	-0.33	0	-0.33	-0.33	1	0.67	-0.33	1	0.67	-0.33	1	0.75	-0.25	-0.25	3	-0.33	-0.33	0	-0.33	-0.33	0
31	1958	1	1	10	0	0	0	0	43	13	37	16	0	2	1	2	1	-0.33	-0.33	0	-0.33	-0.33	2	-0.33	0.67	1	0.67	-0.33	3	-0.25	-0.25	0.75	3	-0.33	-0.33	1	0.67	-0.33	0
32	1952	2	1	15	1	0	0	0	24	37	41	10	0	1	1	1	3	-0.33	0.67	2	-0.33	0.67	2	-0.33	0.67	2	-0.33	0.67	2	-0.25	0.75	-0.25	3	-0.33	-0.33	1	0.67	-0.33	0
32	1952	2	2	12	1	0	0	0	26	36	46	10	0	1	1	1	3	-0.33	0.67	2	-0.33	0.67	2	-0.33	0.67	2	-0.33	0.67	2	-0.25	0.75	-0.25	3	-0.33	-0.33	1	0.67	-0.33	0
33	1960	2	1						27	26		32	0				1	-0.33	-0.33										0	-0.25	-0.25	-0.25							0
33	1960	2	2	7	0	0	0	0	34	20	43	32	0	1	2	1	1	-0.33	-0.33	1	0.67	-0.33	0	-0.33	-0.33	0	-0.33	-0.33	0	-0.25	-0.25	-0.25	1	0.67	-0.33	1	0.67	-0.33	0
33	1960	2	3	12	1	0	0	0	38	16	42	32	0	1	1	1	1	-0.33	-0.33	2	-0.33	0.67	0	-0.33	-0.33	0	-0.33	-0.33	0	-0.25	-0.25	-0.25	2	-0.33	0.67	0	-0.33	-0.33	0
34	1952	4	1	12	1	0	0	0	24	38	39	6	0	1	1	1	1	-0.33	-0.33	0	-0.33	-0.33	0	-0.33	-0.33	1	0.67	-0.33	0	-0.25	-0.25	-0.25	1	0.67	-0.33	1	0.67	-0.33	2	1	1
34	1952	4	2	8	0	0	0	0	26	36	44	6	0	1	1	1	1	-0.33	-0.33	1	0.67	-0.33	1	0.67	-0.33	0	-0.33	-0.33	0	-0.25	-0.25	-0.25	3	-0.33	-0.33	0	-0.33	-0.33	0
34	1952	4	3	3	0	0	0	0	31	31	41	6	0	1	1	1	1	-0.33	-0.33	0	-0.33	-0.33	0	-0.33	-0.33	0	-0.33	-0.33	0	-0.25	-0.25	-0.25	3	-0.33	-0.33	0	-0.33	-0.33	0
34	1952	4	4	3	0	0	0	0	32	29	40	6	0	2	1	1	1	-0.33	-0.33	0	-0.33	-0.33	0	-0.33	-0.33	0	-0.33	-0.33	0	-0.25	-0.25	-0.25	3	-0.33	-0.33	0	-0.33	-0.33	0
35	1958	3	1	6	0	0	0	0	28	28	47	26	0	2	1	1	1	-0.33	-0.33	0	-0.33	-0.33	1	0.67	-0.33	0	-0.33	-0.33	0	-0.25	-0.25	-0.25	2	-0.33	0.67	0	-0.33	-0.33	0
35	1958	3	3	1	0	0	0	0	32	24	42	26	0	1	1	1	1	-0.33	-0.33	0	-0.33	-0.33	0	-0.33	-0.33	0	-0.33	-0.33	0	-0.25	-0.25	-0.25	3	-0.33	-0.33	0	-0.33	-0.33	0
35	1958	3	2	15	1	1	0	1	29	26	44	26	0	1	1	1	1	-0.33	-0.33	1	0.67	-0.33	1	0.67	-0.33	0	-0.33	-0.33	0	-0.25	-0.25	-0.25	3	-0.33	-0.33	1	0.67	-0.33	0
37	1941	3	1	7	0	0	0	0	24	49	40	24	0	2	1	1	1	-0.33	-0.33	2	-0.33	0.67	2	-0.33	0.67	1	0.67	-0.33	2	-0.25	0.75	-0.25	3	-0.33	-0.33	1	0.67	-0.33	1	1	1
37	1941	3	2	3	0	0	0	0	26	46	36	24	0	2	1	1	1	-0.33	-0.33	2	-0.33	0.67	2	-0.33	0.67	0	-0.33	-0.33	2	-0.25	0.75	-0.25	2	-0.33	0.67	0	-0.33	-0.33	2	1	1
37	1941	3	3	3	0	0	0	0	28	44	32	24	0	1	1	1	1	-0.33	-0.33	2	-0.33	0.67	2	-0.33	0.67	0	-0.33	-0.33	2	-0.25	0.75	-0.25	3	-0.33	-0.33	0	-0.33	-0.33	3	1	1
40	1963	3	1	5	0	0	0	0	27	23	38	32	0	2	1	1	1	-0.33	-0.33	0	-0.33	-0.33	1	0.67	-0.33	2	-0.33	0.67	2	-0.25	0.75	-0.25	1	0.67	-0.33	0	-0.33	-0.33	0
40	1963	3	2	6	0	0	0	0	30	21	40	32	0	2	1	1	1	-0.33	-0.33	0	-0.33	-0.33	1	0.67	-0.33	2	-0.33	0.67	2	-0.25	0.75	-0.25	2	-0.33	0.67	0	-0.33	-0.33	0
40	1963	3	3	7	0	0	0	0	35	16	39	32	0	1	1	1	1	-0.33	-0.33	0	-0.33	-0.33	1	0.67	-0.33	2	-0.33	0.67	2	-0.25	0.75	-0.25	3	-0.33	-0.33	0	-0.33	-0.33	0
42	1954	1	1	3	0	0	0	0	20	40	37	10	0	1	1	1	2	0.67	-0.33	1	0.67	-0.33	2	-0.33	0.67	1	0.67	-0.33	2	-0.25	0.75	-0.25	3	-0.33	-0.33	0	-0.33	-0.33	2	1	1
44	1955	2	1	4	0	0	0	0	28	31	46	36	0	1	1	1	1	-0.33	-0.33	0	-0.33	-0.33	0	-0.33	-0.33	0	-0.33	-0.33	0	-0.25	-0.25	-0.25	2	-0.33	0.67	0	-0.33	-0.33	0
44	1955	2	2	5	0	0	0	0	31	27	47	36	0	1	1	1	1	-0.33	-0.33	1	0.67	-0.33	1	0.67	-0.33	0	-0.33	-0.33	0	-0.25	-0.25	-0.25	3	-0.33	-0.33	0	-0.33	-0.33	0
45	1960	2	1	11	0	0	0	0	30	23	42	26	0	1	1	1	1	-0.33	-0.33	0	-0.33	-0.33	0	-0.33	-0.33	1	0.67	-0.33	0	-0.25	-0.25	-0.25	2	-0.33	0.67	1	0.67	-0.33	0
45	1960	2	2	4	0	0	0	0	32	21	41	26	0	1	1	1	1	-0.33	-0.33	0	-0.33	-0.33	0	-0.33	-0.33	0	-0.33	-0.33	0	-0.25	-0.25	-0.25	3	-0.33	-0.33	0	-0.33	-0.33	0
46	1957	3	1	6	0	0	0	0	32	25	42	20	1	2	1	1	1	-0.33	-0.33	0	-0.33	-0.33	0	-0.33	-0.33	1	0.67	-0.33	0	-0.25	-0.25	-0.25	2	-0.33	0.67	0	-0.33	-0.33	0
46	1957	3	2	0	0	0	0	0	35	22	35	20	1	1	1	1	1	-0.33	-0.33	1	0.67	-0.33	0	-0.33	-0.33	1	0.67	-0.33	0	-0.25	-0.25	-0.25	3	-0.33	-0.33	0	-0.33	-0.33	0
46	1957	3	3	0	0	0	0	0	39	18	48	20	1	1	1	1	1	-0.33	-0.33	1	0.67	-0.33	1	0.67	-0.33	1	0.67	-0.33	0	-0.25	-0.25	-0.25	3	-0.33	-0.33	0	-0.33	-0.33	0
47	1962	2	1	2	0	0	0	0	30	21	48	4	0	1	1	2	3	-0.33	0.67	0	-0.33	-0.33	0	-0.33	-0.33	0	-0.33	-0.33	0	-0.25	-0.25	-0.25	3	-0.33	-0.33	1	0.67	-0.33	0
47	1962	2	2	0	0	0	0	0	33	19	36	4	0	1	1	2	3	-0.33	0.67	0	-0.33	-0.33	0	-0.33	-0.33	0	-0.33	-0.33	0	-0.25	-0.25	-0.25				1	0.67	-0.33	0
48	1963	1	1	4	0	0	0	0	36	15	33	8	0	2	1	2	1	-0.33	-0.33	1	0.67	-0.33	1	0.67	-0.33	0	-0.33	-0.33	0	-0.25	-0.25	-0.25	2	-0.33	0.67	0	-0.33	-0.33	0
49	1961	3	1	11	0	0	0	0	33	20	41	26	0	1	1	1	1	-0.33	-0.33	0	-0.33	-0.33	0	-0.33	-0.33	1	0.67	-0.33	3	-0.25	-0.25	0.75	3	-0.33	-0.33	0	-0.33	-0.33	0
49	1961	3	2	6	0	0	0	0	35	18	39	26	0	1	1	1	1	-0.33	-0.33	0	-0.33	-0.33	0	-0.33	-0.33	1	0.67	-0.33	3	-0.25	-0.25	0.75	2	-0.33	0.67	0	-0.33	-0.33	0
49	1961	3	3	3	0	0	0	0	37	16	48	26	0	1	1	1	1	-0.33	-0.33	0	-0.33	-0.33	1	0.67	-0.33	1	0.67	-0.33	3	-0.25	-0.25	0.75	3	-0.33	-0.33	0	-0.33	-0.33	0
50	1963	2	1	11	0	0	0	0	27	24	40	60	0	1	1	1	1	-0.33	-0.33	0	-0.33	-0.33	1	0.67	-0.33	2	-0.33	0.67	2	-0.25	0.75	-0.25	2	-0.33	0.67	0	-0.33	-0.33	0
50	1963	2	2	14	1	0	0	0	29	22	40	60	0	1	1	1	1	-0.33	-0.33	0	-0.33	-0.33	2	-0.33	0.67	1	0.67	-0.33	2	-0.25	0.75	-0.25	2	-0.33	0.67	1	0.67	-0.33	0
51	1963	1	1	6	0	0	0	0	37	14	39	26	1	1	1	1	1	-0.33	-0.33	0	-0.33	-0.33	1	0.67	-0.33	1	0.67	-0.33	0	-0.25	-0.25	-0.25	2	-0.33	0.67	1	0.67	-0.33	0
54	1960	3	3						37	16		20	0				1	-0.33	-0.33										2	-0.25	0.75	-0.25							0
54	1960	3	1	7	0	0	0	0	34	19	46	20	0	1	1	1	1	-0.33	-0.33	2	-0.33	0.67	2	-0.33	0.67	2	-0.33	0.67	2	-0.25	0.75	-0.25	2	-0.33	0.67	0	-0.33	-0.33	0
54	1960	3	2	6	0	0	0	0	35	18	37	20	0	1	1	1	1	-0.33	-0.33	2	-0.33	0.67	2	-0.33	0.67	2	-0.33	0.67	2	-0.25	0.75	-0.25	3	-0.33	-0.33	0	-0.33	-0.33	0
54	1960	3	4	15	1	1	0	1	40	14	47	20	0	1	1	1	1	-0.33	-0.33	2	-0.33	0.67	2	-0.33	0.67	1	0.67	-0.33	2	-0.25	0.75	-0.25	3	-0.33	-0.33	0	-0.33	-0.33	0
55	1961	2	1	12	1	0	0	0	28	25	47	42	0	1	1	1	1	-0.33	-0.33	1	0.67	-0.33	0	-0.33	-0.33	0	-0.33	-0.33	0	-0.25	-0.25	-0.25	3	-0.33	-0.33	1	0.67	-0.33	0
55	1961	2	2	18	1	1	0	1	36	16	43	42	0	2	1	1	1	-0.33	-0.33	1	0.67	-0.33	1	0.67	-0.33	2	-0.33	0.67	0	-0.25	-0.25	-0.25	2	-0.33	0.67	3	-0.33	0.67	0
56	1964	4	1	0	0	0	0	0	29	21	40	24	0	1	1	1	1	-0.33	-0.33	0	-0.33	-0.33	0	-0.33	-0.33	0	-0.33	-0.33	0	-0.25	-0.25	-0.25	3	-0.33	-0.33	0	-0.33	-0.33	0
56	1964	4	2	0	0	0	0	0	31	19	40	24	0	1	1	1	1	-0.33	-0.33	0	-0.33	-0.33	0	-0.33	-0.33	0	-0.33	-0.33	0	-0.25	-0.25	-0.25	3	-0.33	-0.33	0	-0.33	-0.33	0
56	1964	4	3	0	0	0	0	0	32	18	40	24	0	1	1	1	1	-0.33	-0.33	0	-0.33	-0.33	0	-0.33	-0.33	0	-0.33	-0.33	0	-0.25	-0.25	-0.25	3	-0.33	-0.33	0	-0.33	-0.33	0
56	1964	4	4	0	0	0	0	0	34	16	40	24	0	1	1	1	1	-0.33	-0.33	0	-0.33	-0.33	0	-0.33	-0.33	0	-0.33	-0.33	0	-0.25	-0.25	-0.25	3	-0.33	-0.33	0	-0.33	-0.33	0
58	1949	2	2	4	0	0	0	0	38	26	46	46	1	2	1	1	1	-0.33	-0.33	2	-0.33	0.67	2	-0.33	0.67	2	-0.33	0.67	2	-0.25	0.75	-0.25	3	-0.33	-0.33	0	-0.33	-0.33	0
58	1949	2	1	17	1	1	1	1	33	32	30	46	1	1	1	1	1	-0.33	-0.33	1	0.67	-0.33	2	-0.33	0.67	2	-0.33	0.67	2	-0.25	0.75	-0.25	1	0.67	-0.33	3	-0.33	0.67	0
59	1962	4	1	10	0	0	0	0	30	22	48	2	0	1	1	1	1	-0.33	-0.33	0	-0.33	-0.33	1	0.67	-0.33	0	-0.33	-0.33	3	-0.25	-0.25	0.75	3	-0.33	-0.33	1	0.67	-0.33	0
59	1962	4	2	9	0	0	0	0	31	20	47	2	0	2	1	1	1	-0.33	-0.33	0	-0.33	-0.33	1	0.67	-0.33	0	-0.33	-0.33	3	-0.25	-0.25	0.75	3	-0.33	-0.33	0	-0.33	-0.33	0
59	1962	4	3	10	0	0	0	0	34	18	48	2	0	2	1	1	1	-0.33	-0.33	0	-0.33	-0.33	1	0.67	-0.33	0	-0.33	-0.33	3	-0.25	-0.25	0.75	3	-0.33	-0.33	0	-0.33	-0.33	0
59	1962	4	4	10	0	0	0	0	35	17	48	2	0	1	1	1	1	-0.33	-0.33	0	-0.33	-0.33	1	0.67	-0.33	2	-0.33	0.67	3	-0.25	-0.25	0.75	2	-0.33	0.67	1	0.67	-0.33	0
60	1962	3	1	8	0	0	0	0	27	25	45	34	0	1	1	1	1	-0.33	-0.33	0	-0.33	-0.33	0	-0.33	-0.33	1	0.67	-0.33	3	-0.25	-0.25	0.75	2	-0.33	0.67	1	0.67	-0.33	0
60	1962	3	2	1	0	0	0	0	29	22	47	34	0	1	1	1	1	-0.33	-0.33	0	-0.33	-0.33	1	0.67	-0.33	1	0.67	-0.33	3	-0.25	-0.25	0.75	3	-0.33	-0.33	0	-0.33	-0.33	0
60	1962	3	3	12	1	0	0	0	32	20	50	34	0	1	2	1	1	-0.33	-0.33	2	-0.33	0.67	1	0.67	-0.33	1	0.67	-0.33	3	-0.25	-0.25	0.75	2	-0.33	0.67	0	-0.33	-0.33	0
61	1960	2	1	19	1	1	1	1	33	21	36	32	0	1	1	1	3	-0.33	0.67	0	-0.33	-0.33	0	-0.33	-0.33	0	-0.33	-0.33	2	-0.25	0.75	-0.25	3	-0.33	-0.33	0	-0.33	-0.33	0
61	1960	2	2	20	1	1	1	1	36	18	30	32	0	1	1	1	3	-0.33	0.67	0	-0.33	-0.33	0	-0.33	-0.33	0	-0.33	-0.33	2	-0.25	0.75	-0.25	3	-0.33	-0.33	1	0.67	-0.33	0
62	1961	4	1	7	0	0	0	0	26	27	36	28	0	1	1	1	1	-0.33	-0.33	0	-0.33	-0.33	2	-0.33	0.67	1	0.67	-0.33	2	-0.25	0.75	-0.25	2	-0.33	0.67	0	-0.33	-0.33	0
62	1961	4	2	2	0	0	0	0	28	25	37	28	0	1	1	1	1	-0.33	-0.33	1	0.67	-0.33	2	-0.33	0.67	2	-0.33	0.67	2	-0.25	0.75	-0.25	2	-0.33	0.67	0	-0.33	-0.33	0
62	1961	4	3	5	0	0	0	0	31	22	36	28	0	1	1	1	1	-0.33	-0.33	1	0.67	-0.33	2	-0.33	0.67	2	-0.33	0.67	2	-0.25	0.75	-0.25	3	-0.33	-0.33	0	-0.33	-0.33	0
62	1961	4	4	22	1	1	0	1	36	17	42	28	0	1	1	1	1	-0.33	-0.33	1	0.67	-0.33	1	0.67	-0.33	2	-0.33	0.67	2	-0.25	0.75	-0.25	3	-0.33	-0.33	0	-0.33	-0.33	0
63	1949	2	1	12	1	0	0	0	30	35	35	34	0	1	1	1	2	0.67	-0.33	1	0.67	-0.33	1	0.67	-0.33	1	0.67	-0.33	2	-0.25	0.75	-0.25	2	-0.33	0.67	1	0.67	-0.33	0
63	1949	2	2	8	0	0	0	0	32	33	42	34	0	1	1	1	2	0.67	-0.33	1	0.67	-0.33	1	0.67	-0.33	1	0.67	-0.33	2	-0.25	0.75	-0.25	2	-0.33	0.67	1	0.67	-0.33	0
64	1960	1	1	17	1	1	0	1	32	21	45	14	0	1	1	1	1	-0.33	-0.33	0	-0.33	-0.33	2	-0.33	0.67	2	-0.33	0.67	1	0.75	-0.25	-0.25	2	-0.33	0.67	3	-0.33	0.67	0
65	1951	2	1	8	0	0	0	0	24	38	42	0	0	1	1	1	1	-0.33	-0.33	0	-0.33	-0.33	1	0.67	-0.33	2	-0.33	0.67	1	0.75	-0.25	-0.25	2	-0.33	0.67	0	-0.33	-0.33	2	1	1
65	1951	2	2	6	0	0	0	0	28	34	42	0	0	1	1	1	1	-0.33	-0.33	0	-0.33	-0.33	1	0.67	-0.33	2	-0.33	0.67	1	0.75	-0.25	-0.25	2	-0.33	0.67	0	-0.33	-0.33	0
67	1949	3	1	0	0	0	0	0	31	34	48	0	0	2	1	1	3	-0.33	0.67	0	-0.33	-0.33	1	0.67	-0.33	1	0.67	-0.33	2	-0.25	0.75	-0.25	2	-0.33	0.67	0	-0.33	-0.33	0
67	1949	3	2	0	0	0	0	0	32	32	47	0	0	1	1	1	3	-0.33	0.67	0	-0.33	-0.33	1	0.67	-0.33	1	0.67	-0.33	2	-0.25	0.75	-0.25	3	-0.33	-0.33	0	-0.33	-0.33	1	2	1
69	1961	2	1	11	0	0	0	0	35	18	43	24	1	1	1	1	2	0.67	-0.33	0	-0.33	-0.33	0	-0.33	-0.33	1	0.67	-0.33	0	-0.25	-0.25	-0.25	2	-0.33	0.67	0	-0.33	-0.33	0
69	1961	2	2	15	1	1	0	1	37	15	37	24	1	1	1	1	2	0.67	-0.33	0	-0.33	-0.33	0	-0.33	-0.33	1	0.67	-0.33	0	-0.25	-0.25	-0.25	2	-0.33	0.67	0	-0.33	-0.33	0
71	1953	4	1	9	0	0	0	0	23	38	45	24	0	1	1	1	1	-0.33	-0.33	0	-0.33	-0.33	1	0.67	-0.33	2	-0.33	0.67	0	-0.25	-0.25	-0.25	2	-0.33	0.67	0	-0.33	-0.33	0
71	1953	4	2	11	0	0	0	0	26	35	45	24	0	1	2	1	1	-0.33	-0.33	0	-0.33	-0.33	0	-0.33	-0.33	2	-0.33	0.67	0	-0.25	-0.25	-0.25	2	-0.33	0.67	1	0.67	-0.33	1	1	1
72	1945	2	1	16	1	0	0	0	27	42	49	24	1	2	1	2	1	-0.33	-0.33	0	-0.33	-0.33	2	-0.33	0.67	2	-0.33	0.67	2	-0.25	0.75	-0.25	1	0.67	-0.33	3	-0.33	0.67	3	1	1
72	1945	2	2	5	0	1	1	1	29	40	49	24	1	1	1	1	1	-0.33	-0.33	0	-0.33	-0.33	2	-0.33	0.67	2	-0.33	0.67	2	-0.25	0.75	-0.25	2	-0.33	0.67	0	-0.33	-0.33	2	1	1
73	1962	2	1	6	0	0	0	0	24	28	36	30	1	1	1	1	1	-0.33	-0.33	2	-0.33	0.67	2	-0.33	0.67	1	0.67	-0.33	2	-0.25	0.75	-0.25	3	-0.33	-0.33	0	-0.33	-0.33	0
73	1962	2	2	5	0	0	0	0	26	26	44	30	1	1	1	1	1	-0.33	-0.33	2	-0.33	0.67	2	-0.33	0.67	1	0.67	-0.33	2	-0.25	0.75	-0.25	3	-0.33	-0.33	1	0.67	-0.33	0
75	1961	1	1	3	0	0	0	0	22	31	50	34	0	1	1	1	3	-0.33	0.67	1	0.67	-0.33	1	0.67	-0.33	1	0.67	-0.33	1	0.75	-0.25	-0.25	2	-0.33	0.67	0	-0.33	-0.33	0
77	1951	2	1	9	0	0	0	0	28	35	35	14	0	1	1	1	1	-0.33	-0.33	1	0.67	-0.33	1	0.67	-0.33	1	0.67	-0.33	0	-0.25	-0.25	-0.25	2	-0.33	0.67	0	-0.33	-0.33	3	1	2
77	1951	2	2	13	1	0	0	0	30	33	40	14	0	1	1	1	1	-0.33	-0.33	1	0.67	-0.33	1	0.67	-0.33	1	0.67	-0.33	0	-0.25	-0.25	-0.25	3	-0.33	-0.33	0	-0.33	-0.33	2	1	1
78	1957	2	1	3	0	0	0	0	26	31	30	24	1	1	1	1	1	-0.33	-0.33	1	0.67	-0.33	0	-0.33	-0.33	0	-0.33	-0.33	1	0.75	-0.25	-0.25	3	-0.33	-0.33	0	-0.33	-0.33	2	2	1
78	1957	2	2	2	0	0	0	0	28	29	17	24	1	2	1	1	1	-0.33	-0.33	0	-0.33	-0.33	0	-0.33	-0.33	0	-0.33	-0.33	1	0.75	-0.25	-0.25	3	-0.33	-0.33	0	-0.33	-0.33	0
79	1963	2	1	11	0	0	0	0	32	18	40	18	0	1	1	1	1	-0.33	-0.33	0	-0.33	-0.33	2	-0.33	0.67	2	-0.33	0.67	1	0.75	-0.25	-0.25	2	-0.33	0.67	3	-0.33	0.67	0
79	1963	2	2	8	0	0	0	0	35	15	36	18	0	1	1	1	1	-0.33	-0.33	0	-0.33	-0.33	2	-0.33	0.67	2	-0.33	0.67	1	0.75	-0.25	-0.25	3	-0.33	-0.33	0	-0.33	-0.33	0
80	1942	2	1	15	1	1	0	1	25	47	48	34	0	1	1	1	1	-0.33	-0.33	1	0.67	-0.33	2	-0.33	0.67	2	-0.33	0.67	2	-0.25	0.75	-0.25	2	-0.33	0.67	3	-0.33	0.67	3	1	1
80	1942	2	2	15	1	1	0	1	27	45	44	34	0	1	1	1	1	-0.33	-0.33	0	-0.33	-0.33	2	-0.33	0.67	1	0.67	-0.33	2	-0.25	0.75	-0.25	2	-0.33	0.67	1	0.67	-0.33	3	1	1
81	1952	2	1	2	0	0	0	0	25	37	45	10	1	2	1	2	2	0.67	-0.33	0	-0.33	-0.33	0	-0.33	-0.33	0	-0.33	-0.33	3	-0.25	-0.25	0.75	3	-0.33	-0.33	0	-0.33	-0.33	0
81	1952	2	2	0	0	0	0	0	28	34	50	10	1	1	2	1	2	0.67	-0.33	0	-0.33	-0.33	0	-0.33	-0.33	0	-0.33	-0.33	3	-0.25	-0.25	0.75	3	-0.33	-0.33	0	-0.33	-0.33	0
82	1958	1	1	5	0	0	0	0	37	19	44	22	0	1	1	1	1	-0.33	-0.33	2	-0.33	0.67	0	-0.33	-0.33	0	-0.33	-0.33	0	-0.25	-0.25	-0.25	3	-0.33	-0.33	0	-0.33	-0.33	0
83	1943	3	1	8	0	0	0	0	25	46	47	22	0	1	1	1	1	-0.33	-0.33	0	-0.33	-0.33	0	-0.33	-0.33	1	0.67	-0.33	0	-0.25	-0.25	-0.25	3	-0.33	-0.33	0	-0.33	-0.33	2	3	2
83	1943	3	2	6	0	0	0	0	28	43	38	22	0	1	1	1	1	-0.33	-0.33	0	-0.33	-0.33	0	-0.33	-0.33	0	-0.33	-0.33	0	-0.25	-0.25	-0.25	2	-0.33	0.67	0	-0.33	-0.33	2	1	1
83	1943	3	3	6	0	0	0	0	34	37	48	22	0	1	1	1	1	-0.33	-0.33	0	-0.33	-0.33	0	-0.33	-0.33	1	0.67	-0.33	0	-0.25	-0.25	-0.25	3	-0.33	-0.33	0	-0.33	-0.33	2	1	1
85	1963	2	1	9	0	0	0	0	36	14	44	22	0	1	1	1	2	0.67	-0.33	0	-0.33	-0.33	1	0.67	-0.33	0	-0.33	-0.33	1	0.75	-0.25	-0.25	2	-0.33	0.67	1	0.67	-0.33	0
85	1963	2	2	15	1	0	0	0	39	12	35	22	0	1	1	1	2	0.67	-0.33	0	-0.33	-0.33	1	0.67	-0.33	1	0.67	-0.33	1	0.75	-0.25	-0.25	3	-0.33	-0.33	0	-0.33	-0.33	0
86	1957	2	1	2	0	0	0	0	33	24	50	0	0	1	1	1	1	-0.33	-0.33	1	0.67	-0.33	0	-0.33	-0.33	0	-0.33	-0.33	3	-0.25	-0.25	0.75	3	-0.33	-0.33	0	-0.33	-0.33	0
86	1957	2	2	2	0	0	0	0	34	22	50	0	0	1	1	1	1	-0.33	-0.33	1	0.67	-0.33	0	-0.33	-0.33	0	-0.33	-0.33	3	-0.25	-0.25	0.75	1	0.67	-0.33	0	-0.33	-0.33	0
87	1962	1	1	10	0	0	0	0	31	21	46	20	0	1	1	1	1	-0.33	-0.33	1	0.67	-0.33	2	-0.33	0.67	1	0.67	-0.33	3	-0.25	-0.25	0.75	2	-0.33	0.67	1	0.67	-0.33	0
88	1963	1	1	4	0	0	0	0	23	27	50	2	0	1	1	1	3	-0.33	0.67	0	-0.33	-0.33	0	-0.33	-0.33	1	0.67	-0.33	0	-0.25	-0.25	-0.25	1	0.67	-0.33	1	0.67	-0.33	0
89	1950	2	1	4	0	0	0	0	23	40	48	18	0	2	1	1	1	-0.33	-0.33	2	-0.33	0.67	2	-0.33	0.67	0	-0.33	-0.33	2	-0.25	0.75	-0.25	3	-0.33	-0.33	0	-0.33	-0.33	2	3	1
89	1950	2	2	5	0	0	0	0	30	33	50	18	0	1	1	1	1	-0.33	-0.33	2	-0.33	0.67	2	-0.33	0.67	1	0.67	-0.33	2	-0.25	0.75	-0.25	3	-0.33	-0.33	0	-0.33	-0.33	1	1	1
90	1961	3	1	11	0	0	0	0	31	22	29	32	1	1	2	1	1	-0.33	-0.33	0	-0.33	-0.33	2	-0.33	0.67	2	-0.33	0.67	2	-0.25	0.75	-0.25	2	-0.33	0.67	1	0.67	-0.33	0
90	1961	3	2	8	0	0	0	0	34	19	39	32	1	1	1	1	1	-0.33	-0.33	0	-0.33	-0.33	2	-0.33	0.67	2	-0.33	0.67	2	-0.25	0.75	-0.25	3	-0.33	-0.33	1	0.67	-0.33	0
90	1961	3	3	8	0	0	0	0	36	17	47	32	1	1	1	1	1	-0.33	-0.33	0	-0.33	-0.33	2	-0.33	0.67	1	0.67	-0.33	2	-0.25	0.75	-0.25	3	-0.33	-0.33	0	-0.33	-0.33	0
91	1952	3	1	3	0	0	0	0	28	34	38	16	0	2	2	2	2	0.67	-0.33	0	-0.33	-0.33	0	-0.33	-0.33	0	-0.33	-0.33	0	-0.25	-0.25	-0.25	2	-0.33	0.67	0	-0.33	-0.33	1	1	1
91	1952	3	2	5	0	0	0	0	31	30	37	16	0	1	1	1	2	0.67	-0.33	1	0.67	-0.33	0	-0.33	-0.33	0	-0.33	-0.33	0	-0.25	-0.25	-0.25	2	-0.33	0.67	0	-0.33	-0.33	0
91	1952	3	3	2	0	0	0	0	41	20	38	16	0	1	1	1	2	0.67	-0.33	0	-0.33	-0.33	0	-0.33	-0.33	1	0.67	-0.33	0	-0.25	-0.25	-0.25	2	-0.33	0.67	0	-0.33	-0.33	0
95	1948	3	1	0	0	0	0	0	32	33	50	6	0	2	1	1	1	-0.33	-0.33	0	-0.33	-0.33	0	-0.33	-0.33	2	-0.33	0.67	0	-0.25	-0.25	-0.25	3	-0.33	-0.33	0	-0.33	-0.33	0
95	1948	3	2	0	0	0	0	0	38	27	50	6	0	2	1	1	1	-0.33	-0.33	0	-0.33	-0.33	0	-0.33	-0.33	2	-0.33	0.67	0	-0.25	-0.25	-0.25	2	-0.33	0.67	0	-0.33	-0.33	0
95	1948	3	3	0	0	0	0	0	41	25	50	6	0	1	1	1	1	-0.33	-0.33	0	-0.33	-0.33	1	0.67	-0.33	2	-0.33	0.67	0	-0.25	-0.25	-0.25	3	-0.33	-0.33	0	-0.33	-0.33	0
96	1948	2	1	10	0	0	0	0	29	37	37	20	0	1	1	1	1	-0.33	-0.33	0	-0.33	-0.33	1	0.67	-0.33	2	-0.33	0.67	1	0.75	-0.25	-0.25	3	-0.33	-0.33	0	-0.33	-0.33	0
96	1948	2	2	7	0	0	0	0	32	33	23	20	0	1	1	1	1	-0.33	-0.33	0	-0.33	-0.33	1	0.67	-0.33	2	-0.33	0.67	1	0.75	-0.25	-0.25	3	-0.33	-0.33	0	-0.33	-0.33	0
97	1952	3	1	3	0	0	0	0	26	36	46	6	1	2	1	1	1	-0.33	-0.33	0	-0.33	-0.33	0	-0.33	-0.33	0	-0.33	-0.33	0	-0.25	-0.25	-0.25	2	-0.33	0.67	0	-0.33	-0.33	0
97	1952	3	2	6	0	0	0	0	28	33	41	6	1	2	1	1	1	-0.33	-0.33	1	0.67	-0.33	1	0.67	-0.33	1	0.67	-0.33	0	-0.25	-0.25	-0.25	3	-0.33	-0.33	0	-0.33	-0.33	2	1	1
97	1952	3	3	6	0	0	0	0	30	31	50	6	1	2	1	1	1	-0.33	-0.33	1	0.67	-0.33	1	0.67	-0.33	1	0.67	-0.33	0	-0.25	-0.25	-0.25	3	-0.33	-0.33	0	-0.33	-0.33	0
98	1947	4	1	4	0	0	0	0	29	38	41	0	0	1	1	1	1	-0.33	-0.33	0	-0.33	-0.33	0	-0.33	-0.33	0	-0.33	-0.33	0	-0.25	-0.25	-0.25	2	-0.33	0.67	1	0.67	-0.33	1	1	1
98	1947	4	2	4	0	0	0	0	31	36	37	0	0	1	1	1	1	-0.33	-0.33	2	-0.33	0.67	0	-0.33	-0.33	0	-0.33	-0.33	0	-0.25	-0.25	-0.25	3	-0.33	-0.33	0	-0.33	-0.33	0
98	1947	4	3	3	0	0	0	0	32	34	38	0	0	1	1	1	1	-0.33	-0.33	1	0.67	-0.33	0	-0.33	-0.33	0	-0.33	-0.33	0	-0.25	-0.25	-0.25	3	-0.33	-0.33	0	-0.33	-0.33	0
98	1947	4	4	3	0	0	0	0	34	32	43	0	0	1	1	1	1	-0.33	-0.33	1	0.67	-0.33	0	-0.33	-0.33	0	-0.33	-0.33	0	-0.25	-0.25	-0.25	3	-0.33	-0.33	0	-0.33	-0.33	0
100	1963	2	1	10	0	0	0	0	27	23	36	26	1	1	1	1	1	-0.33	-0.33	2	-0.33	0.67	2	-0.33	0.67	2	-0.33	0.67	2	-0.25	0.75	-0.25	2	-0.33	0.67	1	0.67	-0.33	0
100	1963	2	2	11	0	0	0	0	29	21	40	26	1	2	1	1	1	-0.33	-0.33	2	-0.33	0.67	2	-0.33	0.67	2	-0.33	0.67	2	-0.25	0.75	-0.25	3	-0.33	-0.33	1	0.67	-0.33	0
101	1957	2	1	6	0	0	0	0	25	31	45	20	1	1	1	1	2	0.67	-0.33	0	-0.33	-0.33	0	-0.33	-0.33	0	-0.33	-0.33	0	-0.25	-0.25	-0.25	2	-0.33	0.67	0	-0.33	-0.33	0
101	1957	2	2	6	0	0	0	0	28	28	47	20	1	1	1	1	2	0.67	-0.33	1	0.67	-0.33	0	-0.33	-0.33	0	-0.33	-0.33	0	-0.25	-0.25	-0.25	3	-0.33	-0.33	0	-0.33	-0.33	0
104	1947	3	1	4	0	0	0	0	28	39	45	28	0	1	1	1	1	-0.33	-0.33	0	-0.33	-0.33	1	0.67	-0.33	1	0.67	-0.33	2	-0.25	0.75	-0.25	3	-0.33	-0.33	0	-0.33	-0.33	3	1	1
104	1947	3	2	2	0	0	0	0	29	38	40	28	0	1	1	1	1	-0.33	-0.33	0	-0.33	-0.33	1	0.67	-0.33	1	0.67	-0.33	2	-0.25	0.75	-0.25	3	-0.33	-0.33	0	-0.33	-0.33	2	1	1
104	1947	3	3	3	0	0	0	0	33	34	42	28	0	1	1	1	1	-0.33	-0.33	0	-0.33	-0.33	1	0.67	-0.33	1	0.67	-0.33	2	-0.25	0.75	-0.25	2	-0.33	0.67	0	-0.33	-0.33	1	1	1
105	1960	3	1	5	0	0	0	0	28	26	39	14	0	1	1	1	2	0.67	-0.33	0	-0.33	-0.33	0	-0.33	-0.33	1	0.67	-0.33	1	0.75	-0.25	-0.25	2	-0.33	0.67	1	0.67	-0.33	0
105	1960	3	2	3	0	0	0	0	29	24	45	14	0	1	1	1	2	0.67	-0.33	1	0.67	-0.33	1	0.67	-0.33	0	-0.33	-0.33	1	0.75	-0.25	-0.25	3	-0.33	-0.33	0	-0.33	-0.33	0
105	1960	3	3	3	0	0	0	0	32	22	46	14	0	1	1	1	2	0.67	-0.33	0	-0.33	-0.33	1	0.67	-0.33	0	-0.33	-0.33	1	0.75	-0.25	-0.25	3	-0.33	-0.33	0	-0.33	-0.33	0
106	1951	3	1	1	0	0	0	0	29	34	49	2	0	1	1	1	2	0.67	-0.33	0	-0.33	-0.33	0	-0.33	-0.33	0	-0.33	-0.33	0	-0.25	-0.25	-0.25	2	-0.33	0.67	0	-0.33	-0.33	1	1	1
106	1951	3	2	1	0	0	0	0	33	30	50	2	0	1	1	1	2	0.67	-0.33	0	-0.33	-0.33	0	-0.33	-0.33	0	-0.33	-0.33	0	-0.25	-0.25	-0.25	3	-0.33	-0.33	0	-0.33	-0.33	1	1	1
106	1951	3	3	0	0	0	0	0	38	25	50	2	0	1	1	1	2	0.67	-0.33	0	-0.33	-0.33	0	-0.33	-0.33	0	-0.33	-0.33	0	-0.25	-0.25	-0.25	3	-0.33	-0.33	0	-0.33	-0.33	0
107	1953	2	1	19	1	1	1	1	26	34	38	10	1	1	1	1	1	-0.33	-0.33	0	-0.33	-0.33	1	0.67	-0.33	1	0.67	-0.33	2	-0.25	0.75	-0.25	2	-0.33	0.67	1	0.67	-0.33	2	1	1
107	1953	2	2	18	1	1	1	1	31	29	39	10	1	1	1	1	1	-0.33	-0.33	0	-0.33	-0.33	2	-0.33	0.67	1	0.67	-0.33	2	-0.25	0.75	-0.25	2	-0.33	0.67	1	0.67	-0.33	0
108	1944	2	1	10	0	0	0	0	34	35	34	22	0	1	2	1	1	-0.33	-0.33	0	-0.33	-0.33	0	-0.33	-0.33	0	-0.33	-0.33	0	-0.25	-0.25	-0.25	1	0.67	-0.33	0	-0.33	-0.33	0
108	1944	2	2	10	0	0	0	0	36	33	42	22	0	1	1	1	1	-0.33	-0.33	0	-0.33	-0.33	0	-0.33	-0.33	0	-0.33	-0.33	0	-0.25	-0.25	-0.25	3	-0.33	-0.33	0	-0.33	-0.33	1	1	1
109	1956	3	1	3	0	0	0	0	27	31	39	20	1	1	2	1	1	-0.33	-0.33	0	-0.33	-0.33	2	-0.33	0.67	2	-0.33	0.67	1	0.75	-0.25	-0.25	2	-0.33	0.67	0	-0.33	-0.33	0
109	1956	3	2	2	0	0	0	0	30	28	40	20	1	2	2	1	1	-0.33	-0.33	0	-0.33	-0.33	2	-0.33	0.67	2	-0.33	0.67	1	0.75	-0.25	-0.25	2	-0.33	0.67	0	-0.33	-0.33	0
109	1956	3	3	5	0	0	0	0	34	24	40	20	1	1	1	1	1	-0.33	-0.33	0	-0.33	-0.33	2	-0.33	0.67	2	-0.33	0.67	1	0.75	-0.25	-0.25	2	-0.33	0.67	0	-0.33	-0.33	0
112	1948	2	1	19	1	1	1	1	20	45	26	40	1	1	2	2	1	-0.33	-0.33	1	0.67	-0.33	1	0.67	-0.33	2	-0.33	0.67	1	0.75	-0.25	-0.25	3	-0.33	-0.33	1	0.67	-0.33	2	2	1
112	1948	2	2	20	1	1	1	1	22	43	39	40	1	1	2	2	1	-0.33	-0.33	0	-0.33	-0.33	0	-0.33	-0.33	2	-0.33	0.67	1	0.75	-0.25	-0.25	2	-0.33	0.67	1	0.67	-0.33	2	3	1
113	1944	1	1	7	0	0	0	0	27	42	50	16	0	1	1	1	1	-0.33	-0.33	0	-0.33	-0.33	0	-0.33	-0.33	0	-0.33	-0.33	0	-0.25	-0.25	-0.25	2	-0.33	0.67	0	-0.33	-0.33	0
114	1955	3	1	6	0	0	0	0	31	27	45	24	1	1	1	1	1	-0.33	-0.33	1	0.67	-0.33	2	-0.33	0.67	0	-0.33	-0.33	2	-0.25	0.75	-0.25	1	0.67	-0.33	1	0.67	-0.33	0
114	1955	3	2	7	0	0	0	0	33	26	41	24	1	2	1	1	1	-0.33	-0.33	1	0.67	-0.33	1	0.67	-0.33	0	-0.33	-0.33	2	-0.25	0.75	-0.25	3	-0.33	-0.33	0	-0.33	-0.33	0
114	1955	3	3	7	0	0	0	0	35	24	50	24	1	2	2	1	1	-0.33	-0.33	1	0.67	-0.33	1	0.67	-0.33	0	-0.33	-0.33	2	-0.25	0.75	-0.25	1	0.67	-0.33	3	-0.33	0.67	0
115	1950	1	1	6	0	0	0	0	38	25	40	14	0	1	1	1	1	-0.33	-0.33	0	-0.33	-0.33	0	-0.33	-0.33	0	-0.33	-0.33	0	-0.25	-0.25	-0.25	3	-0.33	-0.33	0	-0.33	-0.33	0
116	1958	2	1	8	0	0	0	0	22	33	50	34	0	1	1	1	3	-0.33	0.67	2	-0.33	0.67	1	0.67	-0.33	2	-0.33	0.67	2	-0.25	0.75	-0.25	3	-0.33	-0.33	1	0.67	-0.33	0
116	1958	2	2	18	1	1	0	1	24	31	50	34	0	1	1	1	3	-0.33	0.67	2	-0.33	0.67	2	-0.33	0.67	2	-0.33	0.67	2	-0.25	0.75	-0.25	3	-0.33	-0.33	0	-0.33	-0.33	0
117	1953	2	1	4	0	0	0	0	35	26	40	24	0	1	1	1	1	-0.33	-0.33	0	-0.33	-0.33	1	0.67	-0.33	0	-0.33	-0.33	1	0.75	-0.25	-0.25	2	-0.33	0.67	1	0.67	-0.33	0
117	1953	2	2	3	0	0	0	0	37	24	40	24	0	1	1	1	1	-0.33	-0.33	0	-0.33	-0.33	1	0.67	-0.33	0	-0.33	-0.33	1	0.75	-0.25	-0.25	3	-0.33	-0.33	0	-0.33	-0.33	0
118	1959	3	1	4	0	0	0	0	27	27	45	4	0	1	1	1	1	-0.33	-0.33	0	-0.33	-0.33	2	-0.33	0.67	1	0.67	-0.33	2	-0.25	0.75	-0.25	2	-0.33	0.67	1	0.67	-0.33	0
118	1959	3	2	4	0	0	0	0	29	25	44	4	0	1	1	1	1	-0.33	-0.33	0	-0.33	-0.33	2	-0.33	0.67	1	0.67	-0.33	2	-0.25	0.75	-0.25	3	-0.33	-0.33	0	-0.33	-0.33	0
118	1959	3	3	3	0	0	0	0	32	22	46	4	0	1	1	1	1	-0.33	-0.33	0	-0.33	-0.33	2	-0.33	0.67	0	-0.33	-0.33	2	-0.25	0.75	-0.25	3	-0.33	-0.33	0	-0.33	-0.33	0
120	1949	3	1						19	45		8	0				1	-0.33	-0.33										1	0.75	-0.25	-0.25							0
120	1949	3	2	1	0	0	0	0	33	31	46	8	0	1	1	1	1	-0.33	-0.33	0	-0.33	-0.33	0	-0.33	-0.33	0	-0.33	-0.33	1	0.75	-0.25	-0.25	3	-0.33	-0.33	0	-0.33	-0.33	2	1	1
120	1949	3	3	1	0	0	0	0	35	29	50	8	0	1	1	1	1	-0.33	-0.33	0	-0.33	-0.33	0	-0.33	-0.33	0	-0.33	-0.33	1	0.75	-0.25	-0.25	3	-0.33	-0.33	0	-0.33	-0.33	0
121	1956	3	1	6	0	0	0	0	27	30	47	26	1	2	1	1	1	-0.33	-0.33	1	0.67	-0.33	0	-0.33	-0.33	2	-0.33	0.67	1	0.75	-0.25	-0.25	2	-0.33	0.67	1	0.67	-0.33	0
121	1956	3	2	7	0	0	0	0	31	26	48	26	1	1	1	1	1	-0.33	-0.33	1	0.67	-0.33	0	-0.33	-0.33	1	0.67	-0.33	1	0.75	-0.25	-0.25	2	-0.33	0.67	3	-0.33	0.67	1	1	1
121	1956	3	3	7	0	0	0	0	37	20	46	26	1	1	1	1	1	-0.33	-0.33	1	0.67	-0.33	0	-0.33	-0.33	1	0.67	-0.33	1	0.75	-0.25	-0.25	2	-0.33	0.67	0	-0.33	-0.33	0
122	1945	3	1	1	0	0	0	0	30	38	41	16	0	2	1	1	1	-0.33	-0.33	1	0.67	-0.33	2	-0.33	0.67	1	0.67	-0.33	1	0.75	-0.25	-0.25	1	0.67	-0.33	0	-0.33	-0.33	1	1	1
122	1945	3	2	1	0	0	0	0	31	37	39	16	0	2	1	1	1	-0.33	-0.33	1	0.67	-0.33	2	-0.33	0.67	1	0.67	-0.33	1	0.75	-0.25	-0.25	3	-0.33	-0.33	0	-0.33	-0.33	0
122	1945	3	3	2	0	0	0	0	33	35	39	16	0	2	1	1	1	-0.33	-0.33	1	0.67	-0.33	2	-0.33	0.67	1	0.67	-0.33	1	0.75	-0.25	-0.25	3	-0.33	-0.33	0	-0.33	-0.33	0
124	1955	1	1	10	0	0	0	0	40	19	42	30	0	1	1	1	1	-0.33	-0.33	0	-0.33	-0.33	0	-0.33	-0.33	1	0.67	-0.33	3	-0.25	-0.25	0.75	1	0.67	-0.33	1	0.67	-0.33	0
127	1953	1	1	10	0	0	0	0	36	25	43	26	0	1	1	1	1	-0.33	-0.33	0	-0.33	-0.33	1	0.67	-0.33	2	-0.33	0.67	2	-0.25	0.75	-0.25	2	-0.33	0.67	1	0.67	-0.33	0
128	1956	2	1	7	0	0	0	0	31	27	47	28	1	1	1	1	1	-0.33	-0.33	0	-0.33	-0.33	0	-0.33	-0.33	0	-0.33	-0.33	0	-0.25	-0.25	-0.25	2	-0.33	0.67	0	-0.33	-0.33	0
128	1956	2	2	11	0	0	0	0	33	24	47	28	1	1	1	1	1	-0.33	-0.33	0	-0.33	-0.33	0	-0.33	-0.33	0	-0.33	-0.33	0	-0.25	-0.25	-0.25	3	-0.33	-0.33	0	-0.33	-0.33	0
129	1951	3	1	0	0	0	0	0	31	31	45	8	0	1	1	1	1	-0.33	-0.33	0	-0.33	-0.33	1	0.67	-0.33	0	-0.33	-0.33	0	-0.25	-0.25	-0.25	3	-0.33	-0.33	0	-0.33	-0.33	0
129	1951	3	2	0	0	0	0	0	37	25	50	8	0	1	1	1	1	-0.33	-0.33	0	-0.33	-0.33	1	0.67	-0.33	0	-0.33	-0.33	0	-0.25	-0.25	-0.25	3	-0.33	-0.33	0	-0.33	-0.33	0
129	1951	3	3	1	0	0	0	0	39	23	48	8	0	1	1	1	1	-0.33	-0.33	0	-0.33	-0.33	1	0.67	-0.33	0	-0.33	-0.33	0	-0.25	-0.25	-0.25	2	-0.33	0.67	0	-0.33	-0.33	0
130	1960	2	1	7	0	0	0	0	32	22	41	30	0	1	1	1	2	0.67	-0.33	0	-0.33	-0.33	1	0.67	-0.33	1	0.67	-0.33	2	-0.25	0.75	-0.25	3	-0.33	-0.33	0	-0.33	-0.33	0
130	1960	2	2	6	0	0	0	0	35	19	36	30	0	1	1	1	2	0.67	-0.33	0	-0.33	-0.33	1	0.67	-0.33	1	0.67	-0.33	2	-0.25	0.75	-0.25	3	-0.33	-0.33	0	-0.33	-0.33	0
131	1946	2	1	0	0	0	0	0	24	43	49	6	0	1	1	2	1	-0.33	-0.33	0	-0.33	-0.33	1	0.67	-0.33	1	0.67	-0.33	0	-0.25	-0.25	-0.25	1	0.67	-0.33	3	-0.33	0.67	2	1	1
131	1946	2	2	0	0	0	0	0	36	32	50	6	0	1	1	2	1	-0.33	-0.33	0	-0.33	-0.33	0	-0.33	-0.33	0	-0.33	-0.33	0	-0.25	-0.25	-0.25	3	-0.33	-0.33	0	-0.33	-0.33	0
133	1958	2	1	15	1	0	0	0	29	27	44	42	1	2	1	1	3	-0.33	0.67	0	-0.33	-0.33	0	-0.33	-0.33	0	-0.33	-0.33	0	-0.25	-0.25	-0.25	3	-0.33	-0.33	1	0.67	-0.33	0
133	1958	2	2	14	1	0	0	0	30	25	42	42	1	2	1	1	3	-0.33	0.67	0	-0.33	-0.33	0	-0.33	-0.33	0	-0.33	-0.33	0	-0.25	-0.25	-0.25	3	-0.33	-0.33	1	0.67	-0.33	0
135	1952	2	1	4	0	0	0	0	35	27	41	30	1	1	1	1	3	-0.33	0.67	0	-0.33	-0.33	2	-0.33	0.67	1	0.67	-0.33	2	-0.25	0.75	-0.25	3	-0.33	-0.33	1	0.67	-0.33	0
135	1952	2	2	3	0	0	0	0	39	22	25	30	1	1	1	1	3	-0.33	0.67	0	-0.33	-0.33	2	-0.33	0.67	1	0.67	-0.33	2	-0.25	0.75	-0.25	3	-0.33	-0.33	0	-0.33	-0.33	0
136	1957	1	1	4	0	0	0	0	34	22	47	4	0	1	1	1	1	-0.33	-0.33	0	-0.33	-0.33	1	0.67	-0.33	0	-0.33	-0.33	1	0.75	-0.25	-0.25	3	-0.33	-0.33	0	-0.33	-0.33	0
138	1958	2	1	8	0	0	0	0	34	21	41	22	0	1	1	1	1	-0.33	-0.33	1	0.67	-0.33	1	0.67	-0.33	1	0.67	-0.33	2	-0.25	0.75	-0.25	3	-0.33	-0.33	0	-0.33	-0.33	0
138	1958	2	2	8	0	0	0	0	37	19	40	22	0	1	1	1	1	-0.33	-0.33	1	0.67	-0.33	1	0.67	-0.33	1	0.67	-0.33	2	-0.25	0.75	-0.25	2	-0.33	0.67	1	0.67	-0.33	0
142	1939	3	1						26	49		16	0				1	-0.33	-0.33										2	-0.25	0.75	-0.25							0
142	1939	3	2	7	0	0	0	0	27	48	35	16	0	1	1	2	1	-0.33	-0.33	2	-0.33	0.67	2	-0.33	0.67	2	-0.33	0.67	2	-0.25	0.75	-0.25	3	-0.33	-0.33	0	-0.33	-0.33	3	2	2
142	1939	3	3	3	0	0	0	0	30	45	37	16	0	1	1	2	1	-0.33	-0.33	2	-0.33	0.67	1	0.67	-0.33	1	0.67	-0.33	2	-0.25	0.75	-0.25	3	-0.33	-0.33	0	-0.33	-0.33	1	3	2
142	1939	3	4	6	0	0	0	0	33	42	41	16	0	2	1	2	1	-0.33	-0.33	2	-0.33	0.67	2	-0.33	0.67	2	-0.33	0.67	2	-0.25	0.75	-0.25	3	-0.33	-0.33	0	-0.33	-0.33	3	1	1
144	1933	2	1			0	0	0	31	50	43	18	1	2	1	1	2	0.67	-0.33	0	-0.33	-0.33	0	-0.33	-0.33	1	0.67	-0.33	1	0.75	-0.25	-0.25	3	-0.33	-0.33	1	0.67	-0.33	0
144	1933	2	2	13	1	0	0	0	33	48	44	18	1	1	1	1	2	0.67	-0.33	0	-0.33	-0.33	0	-0.33	-0.33	0	-0.33	-0.33	1	0.75	-0.25	-0.25	3	-0.33	-0.33	3	-0.33	0.67	2	1	1
148	1961	2	1	9	0	0	0	0	27	25	40	14	0	2	2	1	2	0.67	-0.33	0	-0.33	-0.33	2	-0.33	0.67	2	-0.33	0.67	2	-0.25	0.75	-0.25	1	0.67	-0.33	1	0.67	-0.33	0
148	1961	2	2	4	0	0	0	0	31	22	35	14	0	2	1	1	2	0.67	-0.33	0	-0.33	-0.33	2	-0.33	0.67	1	0.67	-0.33	2	-0.25	0.75	-0.25	3	-0.33	-0.33	0	-0.33	-0.33	0
149	1951	3	1	10	0	0	0	0	32	31	47	34	0	1	1	1	2	0.67	-0.33	0	-0.33	-0.33	0	-0.33	-0.33	1	0.67	-0.33	1	0.75	-0.25	-0.25	1	0.67	-0.33	1	0.67	-0.33	0
149	1951	3	2	6	0	0	0	0	34	29	44	34	0	1	2	1	2	0.67	-0.33	0	-0.33	-0.33	0	-0.33	-0.33	0	-0.33	-0.33	1	0.75	-0.25	-0.25	3	-0.33	-0.33	0	-0.33	-0.33	0
149	1951	3	3	5	0	0	0	0	36	26	43	34	0	1	1	1	2	0.67	-0.33	0	-0.33	-0.33	0	-0.33	-0.33	1	0.67	-0.33	1	0.75	-0.25	-0.25	2	-0.33	0.67	1	0.67	-0.33	0
151	1939	3	2	4	0	0	0	0	29	45	47	38	1	1	1	1	3	-0.33	0.67	1	0.67	-0.33	0	-0.33	-0.33	0	-0.33	-0.33	0	-0.25	-0.25	-0.25	3	-0.33	-0.33	0	-0.33	-0.33	0
151	1939	3	3	9	0	0	0	0	32	42	44	38	1	2	1	1	3	-0.33	0.67	2	-0.33	0.67	0	-0.33	-0.33	0	-0.33	-0.33	0	-0.25	-0.25	-0.25	1	0.67	-0.33	0	-0.33	-0.33	3	2	2
151	1939	3	1	12	1	1	0	1	28	47	45	38	1	2	1	1	3	-0.33	0.67	2	-0.33	0.67	0	-0.33	-0.33	0	-0.33	-0.33	0	-0.25	-0.25	-0.25	2	-0.33	0.67	1	0.67	-0.33	2	3	1
152	1963	3	1	7	0	0	0	0	26	25	45	56	1	2	1	1	1	-0.33	-0.33	0	-0.33	-0.33	2	-0.33	0.67	1	0.67	-0.33	2	-0.25	0.75	-0.25	3	-0.33	-0.33	1	0.67	-0.33	0
152	1963	3	2	12	1	0	0	0	29	22	49	56	1		1	1	1	-0.33	-0.33	0	-0.33	-0.33	1	0.67	-0.33	1	0.67	-0.33	2	-0.25	0.75	-0.25	2	-0.33	0.67	1	0.67	-0.33	0
154	1963	3	1	2	0	0	0	0	35	16	48	22	0	2	1	1	1	-0.33	-0.33	0	-0.33	-0.33	1	0.67	-0.33	1	0.67	-0.33	1	0.75	-0.25	-0.25	1	0.67	-0.33	0	-0.33	-0.33	0
154	1963	3	2	7	0	0	0	0	38	13	46	22	0	1	1	1	1	-0.33	-0.33	0	-0.33	-0.33	0	-0.33	-0.33	1	0.67	-0.33	1	0.75	-0.25	-0.25	1	0.67	-0.33	0	-0.33	-0.33	0
155	1955	1	1	11	0	0	0	0	39	19	37	34	1	2	1	1	2	0.67	-0.33	2	-0.33	0.67	0	-0.33	-0.33	0	-0.33	-0.33	3	-0.25	-0.25	0.75	2	-0.33	0.67	3	-0.33	0.67	0
156	1951	2	1	4	0	0	0	0	30	32	30	38	1	2	1	1	2	0.67	-0.33	1	0.67	-0.33	2	-0.33	0.67	2	-0.33	0.67	2	-0.25	0.75	-0.25	3	-0.33	-0.33	0	-0.33	-0.33	0
156	1951	2	2	8	0	0	0	0	33	30	35	38	1	2	1	1	2	0.67	-0.33	1	0.67	-0.33	2	-0.33	0.67	2	-0.33	0.67	2	-0.25	0.75	-0.25	3	-0.33	-0.33	1	0.67	-0.33	0
157	1954	2	1	9	0	0	0	0	27	32	45	10	0	2	1	1	1	-0.33	-0.33	0	-0.33	-0.33	0	-0.33	-0.33	1	0.67	-0.33	0	-0.25	-0.25	-0.25	2	-0.33	0.67	0	-0.33	-0.33	0
157	1954	2	2	6	0	0	0	0	29	30	46	10	0	2	1	1	1	-0.33	-0.33	0	-0.33	-0.33	0	-0.33	-0.33	0	-0.33	-0.33	0	-0.25	-0.25	-0.25	2	-0.33	0.67	0	-0.33	-0.33	1	1	1
158	1961	2	1	4	0	0	0	0	33	19	46	6	0	1	1	1	1	-0.33	-0.33	2	-0.33	0.67	0	-0.33	-0.33	0	-0.33	-0.33	0	-0.25	-0.25	-0.25	2	-0.33	0.67	0	-0.33	-0.33	0
158	1961	2	2	6	0	0	0	0	37	15	43	6	0	1	1	2	1	-0.33	-0.33	0	-0.33	-0.33	0	-0.33	-0.33	0	-0.33	-0.33	0	-0.25	-0.25	-0.25	3	-0.33	-0.33	0	-0.33	-0.33	0
159	1950	2	1	5	0	0	0	0	26	37	46	14	0	1	1	1	3	-0.33	0.67	0	-0.33	-0.33	0	-0.33	-0.33	0	-0.33	-0.33	0	-0.25	-0.25	-0.25	3	-0.33	-0.33	0	-0.33	-0.33	0
159	1950	2	2	6	0	0	0	0	30	33		14	0	2	1	1	3	-0.33	0.67	0	-0.33	-0.33	0	-0.33	-0.33	0	-0.33	-0.33	0	-0.25	-0.25	-0.25	1	0.67	-0.33	1	0.67	-0.33	0
161	1963	2	1	16	1	0	1	1	30	20	38	44	0	1	2	1	1	-0.33	-0.33	0	-0.33	-0.33	0	-0.33	-0.33	1	0.67	-0.33	1	0.75	-0.25	-0.25	1	0.67	-0.33	1	0.67	-0.33	0
161	1963	2	2	17	1	0	1	1	35	16	41	44	0	1	2	1	1	-0.33	-0.33	0	-0.33	-0.33	0	-0.33	-0.33	1	0.67	-0.33	1	0.75	-0.25	-0.25	1	0.67	-0.33	0	-0.33	-0.33	0
163	1963	1	1	20	1	0	0	0	36	15	48	12	1	1	1	1	2	0.67	-0.33	2	-0.33	0.67	0	-0.33	-0.33	0	-0.33	-0.33	1	0.75	-0.25	-0.25	3	-0.33	-0.33	0	-0.33	-0.33	0
164	1958	2	1	9	0	0	0	0	30	26	42	22	1	1	1	1	1	-0.33	-0.33	0	-0.33	-0.33	1	0.67	-0.33	1	0.67	-0.33	1	0.75	-0.25	-0.25	3	-0.33	-0.33	0	-0.33	-0.33	0
164	1958	2	2	10	0	0	0	0	33	23	32	22	1	1	2	1	1	-0.33	-0.33	0	-0.33	-0.33	1	0.67	-0.33	1	0.67	-0.33	1	0.75	-0.25	-0.25	3	-0.33	-0.33	0	-0.33	-0.33	0
166	1961	3	1	4	0	0	0	0	33	20	40	26	0	1	2	1	1	-0.33	-0.33	0	-0.33	-0.33	0	-0.33	-0.33	2	-0.33	0.67	0	-0.25	-0.25	-0.25	2	-0.33	0.67	0	-0.33	-0.33	0
166	1961	3	2	2	0	0	0	0	34	18	40	26	0	1	1	1	1	-0.33	-0.33	0	-0.33	-0.33	0	-0.33	-0.33	1	0.67	-0.33	0	-0.25	-0.25	-0.25	3	-0.33	-0.33	0	-0.33	-0.33	0
166	1961	3	3	3	0	0	0	0	37	16	40	26	0	1	1	1	1	-0.33	-0.33	0	-0.33	-0.33	0	-0.33	-0.33	1	0.67	-0.33	0	-0.25	-0.25	-0.25	3	-0.33	-0.33	0	-0.33	-0.33	0
170	1951	2	1	7	0	0	0	0	36	26	48	14	0	1	1	1	1	-0.33	-0.33	0	-0.33	-0.33	0	-0.33	-0.33	0	-0.33	-0.33	0	-0.25	-0.25	-0.25	2	-0.33	0.67	0	-0.33	-0.33	0
170	1951	2	2	8	0	0	0	0	40	23	41	14	0	1	1	1	1	-0.33	-0.33	0	-0.33	-0.33	0	-0.33	-0.33	0	-0.33	-0.33	0	-0.25	-0.25	-0.25	2	-0.33	0.67	0	-0.33	-0.33	0
171	1938	2	1	9	0	0	0	0	24	52	40	12	0	2	1	2	1	-0.33	-0.33	0	-0.33	-0.33	2	-0.33	0.67	2	-0.33	0.67	2	-0.25	0.75	-0.25	3	-0.33	-0.33	1	0.67	-0.33	0
171	1938	2	2			0	0	0	25	51	40	12	0	1	1	1	1	-0.33	-0.33	1	0.67	-0.33	1	0.67	-0.33	1	0.67	-0.33	2	-0.25	0.75	-0.25	3	-0.33	-0.33	0	-0.33	-0.33	0
172	1943	4	4						37	33		34	0				1	-0.33	-0.33										2	-0.25	0.75	-0.25							0
172	1943	4	1	0	0	0	0	0	25	45	38	34	0	1	1	1	1	-0.33	-0.33	2	-0.33	0.67	2	-0.33	0.67	0	-0.33	-0.33	2	-0.25	0.75	-0.25	3	-0.33	-0.33	0	-0.33	-0.33	2	1	1
172	1943	4	3	1	0	0	0	0	36	34	31	34	0	1	1	1	1	-0.33	-0.33	2	-0.33	0.67	2	-0.33	0.67	2	-0.33	0.67	2	-0.25	0.75	-0.25	3	-0.33	-0.33	0	-0.33	-0.33	0
172	1943	4	5	0	0	0	0	0	39	31	50	34	0	1	1	1	1	-0.33	-0.33	2	-0.33	0.67	1	0.67	-0.33	1	0.67	-0.33	2	-0.25	0.75	-0.25	2	-0.33	0.67	0	-0.33	-0.33	0
172	1943	4	2	17	1	1	1	1	27	43	49	34	0	1	1	1	1	-0.33	-0.33	2	-0.33	0.67	2	-0.33	0.67	2	-0.33	0.67	2	-0.25	0.75	-0.25	3	-0.33	-0.33	1	0.67	-0.33	0
173	1930	3	1	5	0	0	0	0	30	53	46	4	0	2	1	1	1	-0.33	-0.33	0	-0.33	-0.33	1	0.67	-0.33	2	-0.33	0.67	0	-0.25	-0.25	-0.25	2	-0.33	0.67	0	-0.33	-0.33	2	3	1
173	1930	3	2	3	0	0	0	0	32	51	49	4	0	1	1	1	1	-0.33	-0.33	0	-0.33	-0.33	1	0.67	-0.33	1	0.67	-0.33	0	-0.25	-0.25	-0.25	2	-0.33	0.67	0	-0.33	-0.33	3	1	1
176	1946	2	1	7	0	0	0	0	32	36	47	10	0	1	1	1	2	0.67	-0.33	0	-0.33	-0.33	0	-0.33	-0.33	0	-0.33	-0.33	0	-0.25	-0.25	-0.25	2	-0.33	0.67	0	-0.33	-0.33	1	1	1
176	1946	2	2	3	0	0	0	0	35	33	45	10	0	1	1	1	2	0.67	-0.33	0	-0.33	-0.33	0	-0.33	-0.33	0	-0.33	-0.33	0	-0.25	-0.25	-0.25	3	-0.33	-0.33	0	-0.33	-0.33	0
179	1962	3	1	0	0	0	0	0	25	26	45	2	0	2	1	1	1	-0.33	-0.33	0	-0.33	-0.33	1	0.67	-0.33	1	0.67	-0.33	1	0.75	-0.25	-0.25	3	-0.33	-0.33	0	-0.33	-0.33	0
179	1962	3	2	0	0	0	0	0	27	24	43	2	0	2	1	1	1	-0.33	-0.33	0	-0.33	-0.33	0	-0.33	-0.33	1	0.67	-0.33	1	0.75	-0.25	-0.25	3	-0.33	-0.33	0	-0.33	-0.33	0
179	1962	3	3	0	0	0	0	0	29	22	48	2	0	2	1	1	1	-0.33	-0.33	0	-0.33	-0.33	0	-0.33	-0.33	0	-0.33	-0.33	1	0.75	-0.25	-0.25	3	-0.33	-0.33	0	-0.33	-0.33	0
180	1960	4	1	4	0	0	0	0	26	27	47	12	0	1	1	1	1	-0.33	-0.33	0	-0.33	-0.33	0	-0.33	-0.33	0	-0.33	-0.33	0	-0.25	-0.25	-0.25	3	-0.33	-0.33	0	-0.33	-0.33	0
180	1960	4	2	2	0	0	0	0	28	25	48	12	0	2	1	1	1	-0.33	-0.33	0	-0.33	-0.33	0	-0.33	-0.33	0	-0.33	-0.33	0	-0.25	-0.25	-0.25	3	-0.33	-0.33	0	-0.33	-0.33	0
180	1960	4	3	1	0	0	0	0	34	19	47	12	0	1	1	1	1	-0.33	-0.33	0	-0.33	-0.33	0	-0.33	-0.33	0	-0.33	-0.33	0	-0.25	-0.25	-0.25	3	-0.33	-0.33	0	-0.33	-0.33	0
180	1960	4	4	2	0	0	0	0	42	11	47	12	0	1	1	1	1	-0.33	-0.33	0	-0.33	-0.33	0	-0.33	-0.33	0	-0.33	-0.33	0	-0.25	-0.25	-0.25	3	-0.33	-0.33	0	-0.33	-0.33	0
181	1940	3	1	8	0	0	0	0	24	50	41	16	0	1	1	1	1	-0.33	-0.33	1	0.67	-0.33	1	0.67	-0.33	2	-0.33	0.67	0	-0.25	-0.25	-0.25	2	-0.33	0.67	1	0.67	-0.33	2	3	2
181	1940	3	2	6	0	0	0	0	25	49	41	16	0	1	1	1	1	-0.33	-0.33	1	0.67	-0.33	2	-0.33	0.67	2	-0.33	0.67	0	-0.25	-0.25	-0.25	3	-0.33	-0.33	0	-0.33	-0.33	1	2	3
181	1940	3	3	3	0	0	0	0	28	46	45	16	0	1	1	1	1	-0.33	-0.33	2	-0.33	0.67	2	-0.33	0.67	1	0.67	-0.33	0	-0.25	-0.25	-0.25	3	-0.33	-0.33	0	-0.33	-0.33	2	1	1
182	1964	5	1	12	1	0	0	0	30	20	46	36	0	2	2	1	1	-0.33	-0.33	0	-0.33	-0.33	0	-0.33	-0.33	0	-0.33	-0.33	2	-0.25	0.75	-0.25	3	-0.33	-0.33	0	-0.33	-0.33	0
182	1964	5	2	6	0	0	0	0	32	17	28	36	0	1	1	1	1	-0.33	-0.33	0	-0.33	-0.33	1	0.67	-0.33	1	0.67	-0.33	2	-0.25	0.75	-0.25	3	-0.33	-0.33	0	-0.33	-0.33	0
182	1964	5	3	6	0	0	0	0	35	15	43	36	0	1	1	1	1	-0.33	-0.33	0	-0.33	-0.33	2	-0.33	0.67	0	-0.33	-0.33	2	-0.25	0.75	-0.25	2	-0.33	0.67	0	-0.33	-0.33	0
182	1964	5	4	5	0	0	0	0	37	13	39	36	0	1	1	1	1	-0.33	-0.33	0	-0.33	-0.33	2	-0.33	0.67	0	-0.33	-0.33	2	-0.25	0.75	-0.25	3	-0.33	-0.33	0	-0.33	-0.33	0
182	1964	5	5	15	1	0	0	0	40	9	39	36	0	1	1	1	1	-0.33	-0.33	0	-0.33	-0.33	1	0.67	-0.33	0	-0.33	-0.33	2	-0.25	0.75	-0.25	3	-0.33	-0.33	0	-0.33	-0.33	0
184	1951	4	1	6	0	0	0	0	27	36	43	20	0	1	1	1	1	-0.33	-0.33	0	-0.33	-0.33	0	-0.33	-0.33	0	-0.33	-0.33	2	-0.25	0.75	-0.25	2	-0.33	0.67	0	-0.33	-0.33	2	1	1
184	1951	4	2	7	0	0	0	0	29	34	41	20	0	1	2	1	1	-0.33	-0.33	0	-0.33	-0.33	0	-0.33	-0.33	0	-0.33	-0.33	2	-0.25	0.75	-0.25	3	-0.33	-0.33	0	-0.33	-0.33	0
184	1951	4	3	6	0	0	0	0	32	31	37	20	0	1	1	1	1	-0.33	-0.33	0	-0.33	-0.33	0	-0.33	-0.33	0	-0.33	-0.33	2	-0.25	0.75	-0.25	3	-0.33	-0.33	0	-0.33	-0.33	0
184	1951	4	4	6	0	0	0	0	34	28	40	20	0	1	1	1	1	-0.33	-0.33	0	-0.33	-0.33	0	-0.33	-0.33	0	-0.33	-0.33	2	-0.25	0.75	-0.25	3	-0.33	-0.33	0	-0.33	-0.33	0
186	1952	2	2	14	1	0	0	0	38	24	48	12	0	1	2	2	1	-0.33	-0.33	0	-0.33	-0.33	0	-0.33	-0.33	1	0.67	-0.33	0	-0.25	-0.25	-0.25	1	0.67	-0.33	1	0.67	-0.33	0
186	1952	2	1	14	1	1	1	1	36	26	48	12	0	1	1	1	1	-0.33	-0.33	0	-0.33	-0.33	0	-0.33	-0.33	1	0.67	-0.33	0	-0.25	-0.25	-0.25	1	0.67	-0.33	1	0.67	-0.33	0
187	1963	1	1	14	1	0	0	0	34	17	50	36	0	1	1	1	1	-0.33	-0.33	2	-0.33	0.67	1	0.67	-0.33	2	-0.33	0.67	3	-0.25	-0.25	0.75	1	0.67	-0.33	1	0.67	-0.33	0
190	1941	2	1	3	0	0	0	0	27	46	50	10	0	1	1	2	1	-0.33	-0.33	0	-0.33	-0.33	0	-0.33	-0.33	0	-0.33	-0.33	0	-0.25	-0.25	-0.25	1	0.67	-0.33	1	0.67	-0.33	0
190	1941	2	2	2	0	0	0	0	31	42	50	10	0	1	1	2	1	-0.33	-0.33	1	0.67	-0.33	0	-0.33	-0.33	0	-0.33	-0.33	0	-0.25	-0.25	-0.25	3	-0.33	-0.33	0	-0.33	-0.33	1	2	1
194	1954	3	1	0	0	0	0	0	30	29	43	0	0	1	1	1	1	-0.33	-0.33	0	-0.33	-0.33	0	-0.33	-0.33	0	-0.33	-0.33	0	-0.25	-0.25	-0.25	3	-0.33	-0.33	0	-0.33	-0.33	0
194	1954	3	2	0	0	0	0	0	32	27	43	0	0	1	1	1	1	-0.33	-0.33	0	-0.33	-0.33	0	-0.33	-0.33	0	-0.33	-0.33	0	-0.25	-0.25	-0.25	3	-0.33	-0.33	0	-0.33	-0.33	0
194	1954	3	3	0	0	0	0	0	34	25	44	0	0	1	1	1	1	-0.33	-0.33	0	-0.33	-0.33	0	-0.33	-0.33	0	-0.33	-0.33	0	-0.25	-0.25	-0.25	3	-0.33	-0.33	0	-0.33	-0.33	0
195	1955	1	1	18	1	0	0	0	38	21	37	58	1	1	1	1	1	-0.33	-0.33	0	-0.33	-0.33	2	-0.33	0.67	1	0.67	-0.33	2	-0.25	0.75	-0.25	2	-0.33	0.67	1	0.67	-0.33	0
196	1961	4	1	6	0	0	0	0	26	27	28	14	0	1	1	1	1	-0.33	-0.33	0	-0.33	-0.33	2	-0.33	0.67	0	-0.33	-0.33	2	-0.25	0.75	-0.25	3	-0.33	-0.33	1	0.67	-0.33	0
196	1961	4	2	4	0	0	0	0	29	24	37	14	0	1	1	1	1	-0.33	-0.33	0	-0.33	-0.33	1	0.67	-0.33	0	-0.33	-0.33	2	-0.25	0.75	-0.25	3	-0.33	-0.33	1	0.67	-0.33	0
196	1961	4	3	5	0	0	0	0	31	21	37	14	0	1	2	1	1	-0.33	-0.33	0	-0.33	-0.33	2	-0.33	0.67	0	-0.33	-0.33	2	-0.25	0.75	-0.25	3	-0.33	-0.33	1	0.67	-0.33	0
196	1961	4	4	3	0	0	0	0	36	16	44	14	0	1	1	1	1	-0.33	-0.33	0	-0.33	-0.33	2	-0.33	0.67	0	-0.33	-0.33	2	-0.25	0.75	-0.25	3	-0.33	-0.33	1	0.67	-0.33	0
197	1963	3	1	8	0	0	0	0	31	19	37	24	0	1	1	1	1	-0.33	-0.33	0	-0.33	-0.33	1	0.67	-0.33	0	-0.33	-0.33	3	-0.25	-0.25	0.75	2	-0.33	0.67	1	0.67	-0.33	0
197	1963	3	2	10	0	0	0	0	33	17	36	24	0	1	2	1	1	-0.33	-0.33	0	-0.33	-0.33	0	-0.33	-0.33	0	-0.33	-0.33	3	-0.25	-0.25	0.75	3	-0.33	-0.33	0	-0.33	-0.33	0
197	1963	3	3	9	0	0	0	0	35	15	39	24	0	1	1	1	1	-0.33	-0.33	1	0.67	-0.33	1	0.67	-0.33	1	0.67	-0.33	3	-0.25	-0.25	0.75	2	-0.33	0.67	0	-0.33	-0.33	0
200	1952	2	1	19	1	0	0	0	21	41	40	24	0	2	1	1	3	-0.33	0.67	0	-0.33	-0.33	0	-0.33	-0.33	1	0.67	-0.33	1	0.75	-0.25	-0.25	2	-0.33	0.67	3	-0.33	0.67	2	1	1
200	1952	2	2	24	1	1	1	1	24	38	42	24	0	1	2	1	3	-0.33	0.67	0	-0.33	-0.33	0	-0.33	-0.33	0	-0.33	-0.33	1	0.75	-0.25	-0.25	2	-0.33	0.67	0	-0.33	-0.33	3	1	1
201	1949	1	2						33	31		48					2	0.67	-0.33										1	0.75	-0.25	-0.25							0
201	1949	1	1	20	1	1	1	1	31	33	33	48		1	1	1	2	0.67	-0.33	1	0.67	-0.33	2	-0.33	0.67	1	0.67	-0.33	1	0.75	-0.25	-0.25	3	-0.33	-0.33	0	-0.33	-0.33	0
202	1962	2	2	10	0	0	0	0	36	16	47	34	0	1	1	1	1	-0.33	-0.33	0	-0.33	-0.33	2	-0.33	0.67	2	-0.33	0.67	3	-0.25	-0.25	0.75	2	-0.33	0.67	1	0.67	-0.33	0
202	1962	2	1	11	0	0	1	1	33	18	42	34	0	2	1	1	1	-0.33	-0.33	0	-0.33	-0.33	2	-0.33	0.67	2	-0.33	0.67	3	-0.25	-0.25	0.75	2	-0.33	0.67	1	0.67	-0.33	0
203	1962	3	1	16	1	0	0	0	31	21	43	16	0	1	1	1	1	-0.33	-0.33	1	0.67	-0.33	2	-0.33	0.67	1	0.67	-0.33	2	-0.25	0.75	-0.25	2	-0.33	0.67	1	0.67	-0.33	0
203	1962	3	2	9	0	0	0	0	33	18	43	16	0	1	1	1	1	-0.33	-0.33	1	0.67	-0.33	2	-0.33	0.67	1	0.67	-0.33	2	-0.25	0.75	-0.25	3	-0.33	-0.33	0	-0.33	-0.33	0
203	1962	3	3	15	1	0	0	0	36	15	40	16	0	2	1	1	1	-0.33	-0.33	1	0.67	-0.33	2	-0.33	0.67	1	0.67	-0.33	2	-0.25	0.75	-0.25	3	-0.33	-0.33	0	-0.33	-0.33	0
204	1959	2	1	17	1	0	0	0	27	28	42	2	0	1	1	1	1	-0.33	-0.33	1	0.67	-0.33	0	-0.33	-0.33	2	-0.33	0.67	0	-0.25	-0.25	-0.25	2	-0.33	0.67	1	0.67	-0.33	0
204	1959	2	2	15	1	0	0	0	31	23	41	2	0	1	1	1	1	-0.33	-0.33	1	0.67	-0.33	0	-0.33	-0.33	2	-0.33	0.67	0	-0.25	-0.25	-0.25	2	-0.33	0.67	1	0.67	-0.33	0
207	1962	3	1	8	0	0	0	0	31	20	37	30	1	1	1	1	1	-0.33	-0.33	0	-0.33	-0.33	2	-0.33	0.67	2	-0.33	0.67	2	-0.25	0.75	-0.25	3	-0.33	-0.33	1	0.67	-0.33	0
207	1962	3	3	10	0	0	0	0	36	15	27	30	1	1	1	1	1	-0.33	-0.33	0	-0.33	-0.33	2	-0.33	0.67	1	0.67	-0.33	2	-0.25	0.75	-0.25	3	-0.33	-0.33	0	-0.33	-0.33	0
207	1962	3	2	23	1	1	0	1	34	17	39	30	1	1	2	1	1	-0.33	-0.33	2	-0.33	0.67	2	-0.33	0.67	2	-0.33	0.67	2	-0.25	0.75	-0.25	3	-0.33	-0.33	0	-0.33	-0.33	0
208	1952	3	1	4	0	0	0	0	29	32	42	18	0	1	1	1	1	-0.33	-0.33	0	-0.33	-0.33	0	-0.33	-0.33	1	0.67	-0.33	1	0.75	-0.25	-0.25	2	-0.33	0.67	1	0.67	-0.33	1	1	1
208	1952	3	2	4	0	0	0	0	32	29	38	18	0	1	1	1	1	-0.33	-0.33	0	-0.33	-0.33	1	0.67	-0.33	1	0.67	-0.33	1	0.75	-0.25	-0.25	3	-0.33	-0.33	0	-0.33	-0.33	0
208	1952	3	3	4	0	0	0	0	34	28	43	18	0	1	1	1	1	-0.33	-0.33	0	-0.33	-0.33	1	0.67	-0.33	1	0.67	-0.33	1	0.75	-0.25	-0.25	3	-0.33	-0.33	0	-0.33	-0.33	0
210	1952	4	2	1	0	0	0	0	26	36	39	12	0	1	1	1	1	-0.33	-0.33	0	-0.33	-0.33	0	-0.33	-0.33	0	-0.33	-0.33	0	-0.25	-0.25	-0.25	3	-0.33	-0.33	0	-0.33	-0.33	2	1	2
210	1952	4	3	6	0	0	0	0	38	24	44	12	0	1	1	1	1	-0.33	-0.33	2	-0.33	0.67	1	0.67	-0.33	0	-0.33	-0.33	0	-0.25	-0.25	-0.25	3	-0.33	-0.33	0	-0.33	-0.33	0
210	1952	4	4	15	1	0	0	0	39	23	48	12	0	1	1	1	1	-0.33	-0.33	2	-0.33	0.67	1	0.67	-0.33	1	0.67	-0.33	0	-0.25	-0.25	-0.25	3	-0.33	-0.33	0	-0.33	-0.33	0
210	1952	4	1	13	1	0	1	1	23	39	44	12	0	2	1	1	1	-0.33	-0.33	0	-0.33	-0.33	0	-0.33	-0.33	1	0.67	-0.33	0	-0.25	-0.25	-0.25	2	-0.33	0.67	3	-0.33	0.67	1	1	1
212	1963	2	1	0	0	0	0	0	33	18	50	12	0	2	1	1	1	-0.33	-0.33	0	-0.33	-0.33	0	-0.33	-0.33	0	-0.33	-0.33	0	-0.25	-0.25	-0.25	2	-0.33	0.67	3	-0.33	0.67	0
212	1963	2	2	0	0	0	0	0	36	14	50	12	0	1	1	1	1	-0.33	-0.33	0	-0.33	-0.33	0	-0.33	-0.33	0	-0.33	-0.33	0	-0.25	-0.25	-0.25	2	-0.33	0.67	1	0.67	-0.33	0
215	1961	2	1	17	1	0	1	1	29	24	41	70	1	1	1	1	2	0.67	-0.33	0	-0.33	-0.33	1	0.67	-0.33	1	0.67	-0.33	1	0.75	-0.25	-0.25	2	-0.33	0.67	1	0.67	-0.33	0
215	1961	2	2	21	1	1	1	1	31	21	40	70	1	1	1	1	2	0.67	-0.33	1	0.67	-0.33	1	0.67	-0.33	1	0.67	-0.33	1	0.75	-0.25	-0.25	3	-0.33	-0.33	0	-0.33	-0.33	0
216	1956	1	1	2	0	0	0	0	19	38	39	26	0	1	1	2	3	-0.33	0.67	0	-0.33	-0.33	0	-0.33	-0.33	2	-0.33	0.67	0	-0.25	-0.25	-0.25	3	-0.33	-0.33	0	-0.33	-0.33	0
218	1961	2	1	8	0	0	0	0	27	26	50	32	0	1	1	1	1	-0.33	-0.33	0	-0.33	-0.33	0	-0.33	-0.33	1	0.67	-0.33	3	-0.25	-0.25	0.75	3	-0.33	-0.33	0	-0.33	-0.33	0
218	1961	2	2	20	1	1	0	1	30	23	50	32	0	1	2	1	1	-0.33	-0.33	0	-0.33	-0.33	0	-0.33	-0.33	1	0.67	-0.33	3	-0.25	-0.25	0.75	2	-0.33	0.67	0	-0.33	-0.33	0
222	1959	2	1	7	0	0	0	0	33	22	45	28	0	2	1	1	1	-0.33	-0.33	0	-0.33	-0.33	0	-0.33	-0.33	0	-0.33	-0.33	0	-0.25	-0.25	-0.25	2	-0.33	0.67	1	0.67	-0.33	0
222	1959	2	2	4	0	0	0	0	35	19	43	28	0	2	1	1	1	-0.33	-0.33	0	-0.33	-0.33	0	-0.33	-0.33	0	-0.33	-0.33	0	-0.25	-0.25	-0.25	3	-0.33	-0.33	0	-0.33	-0.33	0
223	1956	3	1	10	0	0	0	0	35	22	49	6	0	1	1	1	1	-0.33	-0.33	0	-0.33	-0.33	0	-0.33	-0.33	1	0.67	-0.33	0	-0.25	-0.25	-0.25	2	-0.33	0.67	1	0.67	-0.33	0
223	1956	3	2	4	0	0	0	0	38	20	46	6	0	2	1	1	1	-0.33	-0.33	0	-0.33	-0.33	0	-0.33	-0.33	0	-0.33	-0.33	0	-0.25	-0.25	-0.25	3	-0.33	-0.33	0	-0.33	-0.33	0
223	1956	3	3	1	0	0	0	0	40	17	49	6	0	1	1	1	1	-0.33	-0.33	0	-0.33	-0.33	0	-0.33	-0.33	0	-0.33	-0.33	0	-0.25	-0.25	-0.25	3	-0.33	-0.33	0	-0.33	-0.33	0
224	1958	2	1	20	1	0	0	0	35	21	39	28	1	1	1	1	1	-0.33	-0.33	2	-0.33	0.67	0	-0.33	-0.33	0	-0.33	-0.33	0	-0.25	-0.25	-0.25	2	-0.33	0.67	1	0.67	-0.33	0
224	1958	2	2	11	0	0	0	0	36	19	39	28	1	1	1	1	1	-0.33	-0.33	2	-0.33	0.67	0	-0.33	-0.33	0	-0.33	-0.33	0	-0.25	-0.25	-0.25	2	-0.33	0.67	0	-0.33	-0.33	0
225	1963	1	1	23	1	1	1	1	36	14	49	24	1	1	1	1	1	-0.33	-0.33	1	0.67	-0.33	2	-0.33	0.67	2	-0.33	0.67	2	-0.25	0.75	-0.25	2	-0.33	0.67	3	-0.33	0.67	0
226	1952	3	1	10	0	0	0	0	28	33	41	36	0	2	1	1	2	0.67	-0.33	0	-0.33	-0.33	2	-0.33	0.67	1	0.67	-0.33	2	-0.25	0.75	-0.25	2	-0.33	0.67	1	0.67	-0.33	0
226	1952	3	3	7	0	0	0	0	35	27	38	36	0	1	1	1	2	0.67	-0.33	0	-0.33	-0.33	2	-0.33	0.67	0	-0.33	-0.33	2	-0.25	0.75	-0.25	2	-0.33	0.67	0	-0.33	-0.33	0
226	1952	3	2	16	1	1	0	1	31	31	42	36	0	1	1	1	2	0.67	-0.33	0	-0.33	-0.33	2	-0.33	0.67	1	0.67	-0.33	2	-0.25	0.75	-0.25	2	-0.33	0.67	1	0.67	-0.33	0
230	1960	1	1	23	1	1	1	1	36	17	41	44	1	1	1	2	1	-0.33	-0.33	0	-0.33	-0.33	0	-0.33	-0.33	0	-0.33	-0.33	0	-0.25	-0.25	-0.25	3	-0.33	-0.33	1	0.67	-0.33	0
232	1952	2	1	12	1	1	0	1	29	32	48	26	0	2	1	2	1	-0.33	-0.33				0	-0.33	-0.33	0	-0.33	-0.33	0	-0.25	-0.25	-0.25	1	0.67	-0.33	0	-0.33	-0.33	1	1	1
233	1953	2	1	24	1	1	0	1	28	32	36	38	0	1	1	1	1	-0.33	-0.33	1	0.67	-0.33	2	-0.33	0.67	2	-0.33	0.67	2	-0.25	0.75	-0.25	3	-0.33	-0.33	3	-0.33	0.67	0
233	1953	2	2	19	1	1	0	1	31	29	39	38	0	1	1	1	1	-0.33	-0.33	1	0.67	-0.33	2	-0.33	0.67	2	-0.33	0.67	2	-0.25	0.75	-0.25	3	-0.33	-0.33	1	0.67	-0.33	0
234	1960	2	1	1	0	0	0	0	29	24	50	4	0	1	1	1	1	-0.33	-0.33	0	-0.33	-0.33	0	-0.33	-0.33	0	-0.33	-0.33	0	-0.25	-0.25	-0.25	2	-0.33	0.67	0	-0.33	-0.33	0
234	1960	2	2	0	0	0	0	0	34	19	48	4	0	1	1	1	1	-0.33	-0.33	0	-0.33	-0.33	0	-0.33	-0.33	0	-0.33	-0.33	0	-0.25	-0.25	-0.25	2	-0.33	0.67	0	-0.33	-0.33	0
235	1958	3	1	7	0	0	0	0	33	23	49	12	0	2	1	1	1	-0.33	-0.33	0	-0.33	-0.33	0	-0.33	-0.33	0	-0.33	-0.33	0	-0.25	-0.25	-0.25	3	-0.33	-0.33	0	-0.33	-0.33	0
235	1958	3	2	4	0	0	0	0	35	21	50	12	0	2	1	1	1	-0.33	-0.33	0	-0.33	-0.33	0	-0.33	-0.33	0	-0.33	-0.33	0	-0.25	-0.25	-0.25	3	-0.33	-0.33	0	-0.33	-0.33	0
235	1958	3	3	2	0	0	0	0	39	17	46	12	0	2	1	1	1	-0.33	-0.33	0	-0.33	-0.33	0	-0.33	-0.33	0	-0.33	-0.33	0	-0.25	-0.25	-0.25	3	-0.33	-0.33	0	-0.33	-0.33	0
236	1963	3	1	1	0	0	0	0	22	29	47	8	0	1	1	2	1	-0.33	-0.33	2	-0.33	0.67	0	-0.33	-0.33	1	0.67	-0.33	0	-0.25	-0.25	-0.25	1	0.67	-0.33	3	-0.33	0.67	2	1	1
236	1963	3	2	0	0	0	0	0	24	27	50	8	0	1	1	2	1	-0.33	-0.33	0	-0.33	-0.33	0	-0.33	-0.33	0	-0.33	-0.33	0	-0.25	-0.25	-0.25	2	-0.33	0.67	0	-0.33	-0.33	0
236	1963	3	3	0	0	0	0	0	27	23	50	8	0	2	1	2	1	-0.33	-0.33	0	-0.33	-0.33	0	-0.33	-0.33	0	-0.33	-0.33	0	-0.25	-0.25	-0.25	3	-0.33	-0.33	0	-0.33	-0.33	0
237	1962	1	1	7	0	0	0	0	25	26	49	14	0	1	1	1	3	-0.33	0.67	0	-0.33	-0.33	0	-0.33	-0.33	1	0.67	-0.33	0	-0.25	-0.25	-0.25	2	-0.33	0.67	0	-0.33	-0.33	1	1	1
238	1953	2	1	15	1	0	0	0	20	40	38	34	0	1	1	1	2	0.67	-0.33	1	0.67	-0.33	1	0.67	-0.33	2	-0.33	0.67	1	0.75	-0.25	-0.25	2	-0.33	0.67	0	-0.33	-0.33	0
238	1953	2	2	15	1	0	0	0	23	37	39	34	0	1	1	2	2	0.67	-0.33	1	0.67	-0.33	0	-0.33	-0.33	1	0.67	-0.33	1	0.75	-0.25	-0.25	3	-0.33	-0.33	0	-0.33	-0.33	0
239	1967	2	2						34	13		36	1				1	-0.33	-0.33										1	0.75	-0.25	-0.25							0
239	1967	2	1	13	1	0	0	0	31	16	39	36	1	1	1	1	1	-0.33	-0.33	2	-0.33	0.67	2	-0.33	0.67	1	0.67	-0.33	1	0.75	-0.25	-0.25	2	-0.33	0.67	1	0.67	-0.33	0
239	1967	2	3	17	1	0	0	0	37	9	34	36	1	1	1	1	1	-0.33	-0.33	2	-0.33	0.67	2	-0.33	0.67	1	0.67	-0.33	1	0.75	-0.25	-0.25	2	-0.33	0.67	1	0.67	-0.33	0
240	1963	2	1	12	1	1	0	1	36	14	47	22	0	1	1	1	2	0.67	-0.33	0	-0.33	-0.33	2	-0.33	0.67	2	-0.33	0.67	3	-0.25	-0.25	0.75	2	-0.33	0.67	1	0.67	-0.33	0
240	1963	2	2	13	1	1	0	1	38	12	47	22	0	1	1	1	2	0.67	-0.33	0	-0.33	-0.33	2	-0.33	0.67	2	-0.33	0.67	3	-0.25	-0.25	0.75	3	-0.33	-0.33	0	-0.33	-0.33	0
241	1952	1	1	9	0	0	0	0	37	25	40	60	1	1	1	1	1	-0.33	-0.33	2	-0.33	0.67	2	-0.33	0.67	2	-0.33	0.67	3	-0.25	-0.25	0.75	2	-0.33	0.67	0	-0.33	-0.33	0
244	1954	2	1	26	1	1	0	1	47	12	34	32	0	1	2	2	2	0.67	-0.33	0	-0.33	-0.33	1	0.67	-0.33	1	0.67	-0.33	3	-0.25	-0.25	0.75	3	-0.33	-0.33	3	-0.33	0.67	0
245	1961	2	1	7	0	0	0	0	29	23	50	4	0	2	1	1	1	-0.33	-0.33	1	0.67	-0.33	0	-0.33	-0.33	0	-0.33	-0.33	3	-0.25	-0.25	0.75	2	-0.33	0.67	1	0.67	-0.33	0
247	1950	2	1	16	1	1	1	1	34	30	40	8	0	1	1	1	2	0.67	-0.33	0	-0.33	-0.33	0	-0.33	-0.33	0	-0.33	-0.33	1	0.75	-0.25	-0.25	2	-0.33	0.67	1	0.67	-0.33	0
247	1950	2	2	16	1	1	1	1	38	25	40	8	0	1	1	2	2	0.67	-0.33	0	-0.33	-0.33	0	-0.33	-0.33	0	-0.33	-0.33	1	0.75	-0.25	-0.25	2	-0.33	0.67	1	0.67	-0.33	1	1	1
248	1962	4	1	11	0	0	0	0	21	31	40	40	1	1	1	1	1	-0.33	-0.33	2	-0.33	0.67	1	0.67	-0.33	0	-0.33	-0.33	1	0.75	-0.25	-0.25	2	-0.33	0.67	0	-0.33	-0.33	0
248	1962	4	2	13	1	0	0	0	23	28	41	40	1	1	1	1	1	-0.33	-0.33	2	-0.33	0.67	1	0.67	-0.33	0	-0.33	-0.33	1	0.75	-0.25	-0.25	3	-0.33	-0.33	0	-0.33	-0.33	0
248	1962	4	3	9	0	0	0	0	35	17	35	40	1	1	1	1	1	-0.33	-0.33	0	-0.33	-0.33	0	-0.33	-0.33	1	0.67	-0.33	1	0.75	-0.25	-0.25	3	-0.33	-0.33	0	-0.33	-0.33	0
248	1962	4	4	9	0	0	0	0	39	12	39	40	1	1	1	1	1	-0.33	-0.33	0	-0.33	-0.33	0	-0.33	-0.33	0	-0.33	-0.33	1	0.75	-0.25	-0.25	3	-0.33	-0.33	0	-0.33	-0.33	0
249	1949	2	1	5	0	0	0	0	27	37	46	6	0	1	1	1	1	-0.33	-0.33	0	-0.33	-0.33	1	0.67	-0.33	0	-0.33	-0.33	1	0.75	-0.25	-0.25	2	-0.33	0.67	0	-0.33	-0.33	0
249	1949	2	2	5	0	0	0	0	30	34	42	6	0	2	1	1	1	-0.33	-0.33	0	-0.33	-0.33	1	0.67	-0.33	1	0.67	-0.33	1	0.75	-0.25	-0.25	3	-0.33	-0.33	0	-0.33	-0.33	0
250	1961	1	1	5	0	0	0	0	45	8	44	24	0	1	1	1	1	-0.33	-0.33	2	-0.33	0.67	1	0.67	-0.33	1	0.67	-0.33	3	-0.25	-0.25	0.75	2	-0.33	0.67	0	-0.33	-0.33	0
251	1954	1	1	1	0	0	0	0	38	21	41	2	0	2	1	1	1	-0.33	-0.33	1	0.67	-0.33	2	-0.33	0.67	2	-0.33	0.67	2	-0.25	0.75	-0.25	2	-0.33	0.67	0	-0.33	-0.33	0
252	1951	2	1	7	0	0	0	0	31	31	49	38	1	1	1	2	3	-0.33	0.67	1	0.67	-0.33	0	-0.33	-0.33	0	-0.33	-0.33	0	-0.25	-0.25	-0.25	3	-0.33	-0.33	0	-0.33	-0.33	0
252	1951	2	2	24	1	1	1	1	33	29	49	38	1	1	1	2	3	-0.33	0.67	1	0.67	-0.33	0	-0.33	-0.33	0	-0.33	-0.33	0	-0.25	-0.25	-0.25	3	-0.33	-0.33	0	-0.33	-0.33	0
253	1951	2	1	10	0	0	0	0	41	21	40	26	0	1	1	2	1	-0.33	-0.33	0	-0.33	-0.33	2	-0.33	0.67	1	0.67	-0.33	2	-0.25	0.75	-0.25	1	0.67	-0.33	0	-0.33	-0.33	0
253	1951	2	2	19	1	1	1	1	43	19	40	26	0	1	1	2	1	-0.33	-0.33	0	-0.33	-0.33	2	-0.33	0.67	2	-0.33	0.67	2	-0.25	0.75	-0.25	1	0.67	-0.33	0	-0.33	-0.33	0
254	1940	3	1	8	0	0	0	0	20	53	46	18	0	2	1	1	1	-0.33	-0.33	1	0.67	-0.33	2	-0.33	0.67	1	0.67	-0.33	3	-0.25	-0.25	0.75	3	-0.33	-0.33	0	-0.33	-0.33	3	1	1
254	1940	3	2	6	0	0	0	0	22	52	45	18	0	1	2	1	1	-0.33	-0.33	1	0.67	-0.33	2	-0.33	0.67	2	-0.33	0.67	3	-0.25	-0.25	0.75	3	-0.33	-0.33	1	0.67	-0.33	2	1	1
254	1940	3	3	5	0	0	0	0	27	46	50	18	0	2	1	1	1	-0.33	-0.33	1	0.67	-0.33	2	-0.33	0.67	2	-0.33	0.67	3	-0.25	-0.25	0.75	3	-0.33	-0.33	0	-0.33	-0.33	2	2	1
256	1963	2	1	9	0	0	0	0	39	12	37	8	0	2	1	1	1	-0.33	-0.33	0	-0.33	-0.33	2	-0.33	0.67	1	0.67	-0.33	2	-0.25	0.75	-0.25	3	-0.33	-0.33	0	-0.33	-0.33	0
256	1963	2	2	6	0	0	0	0	41	9	47	8	0	1	1	1	1	-0.33	-0.33	1	0.67	-0.33	2	-0.33	0.67	1	0.67	-0.33	2	-0.25	0.75	-0.25	3	-0.33	-0.33	0	-0.33	-0.33	0
257	1948	3	1	3	0	0	0	0	23	42	34	30	1	1	1	2	1	-0.33	-0.33	1	0.67	-0.33	1	0.67	-0.33	2	-0.33	0.67	0	-0.25	-0.25	-0.25	1	0.67	-0.33	1	0.67	-0.33	3	1	2
257	1948	3	2	4	0	0	0	0	25	40	47	30	1	1	1	2	1	-0.33	-0.33	2	-0.33	0.67	2	-0.33	0.67	2	-0.33	0.67	0	-0.25	-0.25	-0.25	1	0.67	-0.33	1	0.67	-0.33	0
257	1948	3	3	5	0	0	0	0	28	37	45	30	1	1	1	2	1	-0.33	-0.33	2	-0.33	0.67	2	-0.33	0.67	2	-0.33	0.67	0	-0.25	-0.25	-0.25	3	-0.33	-0.33	0	-0.33	-0.33	2	1	1
258	1943	2	2	4	0	0	0	0	35	36	48	24	0	1	1	1	1	-0.33	-0.33	0	-0.33	-0.33	2	-0.33	0.67	1	0.67	-0.33	3	-0.25	-0.25	0.75	3	-0.33	-0.33	1	0.67	-0.33	1	1	1
258	1943	2	1	15	1	1	0	1	33	38	37	24	0	1	1	1	1	-0.33	-0.33	0	-0.33	-0.33	2	-0.33	0.67	2	-0.33	0.67	3	-0.25	-0.25	0.75	3	-0.33	-0.33	1	0.67	-0.33	1	3	2
259	1933	2	1	1	0	0	0	0	32	49	49	8	0	1	1	1	1	-0.33	-0.33	0	-0.33	-0.33	1	0.67	-0.33	1	0.67	-0.33	3	-0.25	-0.25	0.75	1	0.67	-0.33	0	-0.33	-0.33	2	1	1
259	1933	2	2	1	0	0	0	0	33	47	46	8	0	1	2	2	1	-0.33	-0.33	0	-0.33	-0.33	1	0.67	-0.33	1	0.67	-0.33	3	-0.25	-0.25	0.75	2	-0.33	0.67	0	-0.33	-0.33	1	1	1
261	1960	3	1	1	0	0	0	0	32	22	50	16	0	1	1	1	1	-0.33	-0.33	0	-0.33	-0.33	0	-0.33	-0.33	0	-0.33	-0.33	0	-0.25	-0.25	-0.25	2	-0.33	0.67	0	-0.33	-0.33	0
261	1960	3	2	1	0	0	0	0	34	19	50	16	0	1	1	1	1	-0.33	-0.33	0	-0.33	-0.33	0	-0.33	-0.33	0	-0.33	-0.33	0	-0.25	-0.25	-0.25	3	-0.33	-0.33	0	-0.33	-0.33	0
261	1960	3	3	0	0	0	0	0	39	15	50	16	0	2	1	1	1	-0.33	-0.33	0	-0.33	-0.33	0	-0.33	-0.33	0	-0.33	-0.33	0	-0.25	-0.25	-0.25	2	-0.33	0.67	0	-0.33	-0.33	0
262	1957	2	1	18	1	1	1	1	26	30	45	46	1	1	1	1	2	0.67	-0.33	1	0.67	-0.33	0	-0.33	-0.33	0	-0.33	-0.33	0	-0.25	-0.25	-0.25	3	-0.33	-0.33	1	0.67	-0.33	1	1	1
262	1957	2	2	12	1	0	1	1	29	27	36	46	1	1	1	1	2	0.67	-0.33	1	0.67	-0.33	0	-0.33	-0.33	0	-0.33	-0.33	0	-0.25	-0.25	-0.25	3	-0.33	-0.33	0	-0.33	-0.33	0
263	1961	4	1	8	0	0	0	0	20	32	50			1	1	1	3	-0.33	0.67	1	0.67	-0.33	2	-0.33	0.67	2	-0.33	0.67	2	-0.25	0.75	-0.25	3	-0.33	-0.33	0	-0.33	-0.33	1	1	1
263	1961	4	2	2	0	0	0	0	21	31	50			1	1	1	3	-0.33	0.67	1	0.67	-0.33	2	-0.33	0.67	2	-0.33	0.67	2	-0.25	0.75	-0.25	3	-0.33	-0.33	0	-0.33	-0.33	1	1	1
263	1961	4	3	3	0	0	0	0	23	30	50			1	2	1	3	-0.33	0.67	1	0.67	-0.33	2	-0.33	0.67	2	-0.33	0.67	2	-0.25	0.75	-0.25	3	-0.33	-0.33	0	-0.33	-0.33	3	1	1
263	1961	4	4	0	0	0	0	0	28	24	50			1	1	1	3	-0.33	0.67	0	-0.33	-0.33	2	-0.33	0.67	2	-0.33	0.67	2	-0.25	0.75	-0.25	3	-0.33	-0.33	0	-0.33	-0.33	0
264	1960	2	1	9	0	0	0	0	34	20	42	30	0	2	1	1	2	0.67	-0.33	0	-0.33	-0.33	2	-0.33	0.67	1	0.67	-0.33	0	-0.25	-0.25	-0.25	3	-0.33	-0.33	0	-0.33	-0.33	0
264	1960	2	2	9	0	0	0	0	37	17	41	30	0	1	2	1	2	0.67	-0.33	1	0.67	-0.33	2	-0.33	0.67	1	0.67	-0.33	0	-0.25	-0.25	-0.25	3	-0.33	-0.33	1	0.67	-0.33	0
265	1948	3	1	8	0	0	0	0	26	40	40	32	0	2	1	1	1	-0.33	-0.33	0	-0.33	-0.33	0	-0.33	-0.33	0	-0.33	-0.33	0	-0.25	-0.25	-0.25	3	-0.33	-0.33	1	0.67	-0.33	2	3	1
265	1948	3	2	11	0	0	0	0	27	38	41	32	0	1	1	1	1	-0.33	-0.33	1	0.67	-0.33	0	-0.33	-0.33	1	0.67	-0.33	0	-0.25	-0.25	-0.25	3	-0.33	-0.33	0	-0.33	-0.33	0
265	1948	3	3	9	0	0	0	0	29	36	37	32	0	1	1	1	1	-0.33	-0.33	1	0.67	-0.33	1	0.67	-0.33	1	0.67	-0.33	0	-0.25	-0.25	-0.25	3	-0.33	-0.33	0	-0.33	-0.33	0
266	1960	2	1	5	0	0	0	0	28	26	47	16	0	1	2	1	2	0.67	-0.33	2	-0.33	0.67	1	0.67	-0.33	1	0.67	-0.33	2	-0.25	0.75	-0.25	3	-0.33	-0.33	1	0.67	-0.33	0
266	1960	2	2	4	0	0	0	0	29	25	44	16	0	1	1	1	2	0.67	-0.33	1	0.67	-0.33	1	0.67	-0.33	1	0.67	-0.33	2	-0.25	0.75	-0.25	3	-0.33	-0.33	1	0.67	-0.33	0
269	1961	2	1	22	1	1	1	1	28	24	37	78	1	2	1	1	2	0.67	-0.33	2	-0.33	0.67	2	-0.33	0.67	2	-0.33	0.67	2	-0.25	0.75	-0.25	2	-0.33	0.67	1	0.67	-0.33	0
269	1961	2	2	18	1	1	1	1	31	21	40	78	1	1	1	1	2	0.67	-0.33	2	-0.33	0.67	2	-0.33	0.67	2	-0.33	0.67	2	-0.25	0.75	-0.25	3	-0.33	-0.33	0	-0.33	-0.33	0
271	1961	3	1	4	0	0	0	0	30	23	50	14	0	1	1	1	1	-0.33	-0.33	0	-0.33	-0.33	0	-0.33	-0.33	0	-0.33	-0.33	0	-0.25	-0.25	-0.25	3	-0.33	-0.33	0	-0.33	-0.33	0
271	1961	3	2	0	0	0	0	0	32	21	48	14	0	1	1	1	1	-0.33	-0.33	0	-0.33	-0.33	0	-0.33	-0.33	0	-0.33	-0.33	0	-0.25	-0.25	-0.25	3	-0.33	-0.33	0	-0.33	-0.33	0
271	1961	3	3	0	0	0	0	0	34	19	46	14	0	1	1	1	1	-0.33	-0.33	0	-0.33	-0.33	2	-0.33	0.67	1	0.67	-0.33	0	-0.25	-0.25	-0.25	3	-0.33	-0.33	0	-0.33	-0.33	0
272	1947	2	1	1	0	0	0	0	28	39	50	32	1	1	1	1	1	-0.33	-0.33	0	-0.33	-0.33	0	-0.33	-0.33	0	-0.33	-0.33	2	-0.25	0.75	-0.25	2	-0.33	0.67	1	0.67	-0.33	1	1	1
272	1947	2	2	0	0	0	0	0	30	37	48	32	1	1	1	2	1	-0.33	-0.33	0	-0.33	-0.33	0	-0.33	-0.33	0	-0.33	-0.33	2	-0.25	0.75	-0.25	3	-0.33	-0.33	0	-0.33	-0.33	2	1	1
275	1956	1	1	14	1	1	0	1	28	30	43	18	0	1	1	1	3	-0.33	0.67	1	0.67	-0.33	0	-0.33	-0.33	0	-0.33	-0.33	3	-0.25	-0.25	0.75	3	-0.33	-0.33	0	-0.33	-0.33	0
278	1953	2	1	9	0	0	0	0	22	38	31	22	0	1	1	1	1	-0.33	-0.33	1	0.67	-0.33	1	0.67	-0.33	1	0.67	-0.33	2	-0.25	0.75	-0.25	2	-0.33	0.67	1	0.67	-0.33	4	3	2
278	1953	2	2	4	0	0	0	0	24	36	39	22	0	1	1	2	1	-0.33	-0.33	1	0.67	-0.33	1	0.67	-0.33	1	0.67	-0.33	2	-0.25	0.75	-0.25	3	-0.33	-0.33	1	0.67	-0.33	0
279	1950	2	1	11	0	0	0	0	28	36	37	40	0	1	1	1	1	-0.33	-0.33	2	-0.33	0.67	2	-0.33	0.67	1	0.67	-0.33	1	0.75	-0.25	-0.25	3	-0.33	-0.33	0	-0.33	-0.33	0
279	1950	2	2	11	0	0	0	0	30	34	49	40	0	1	1	1	1	-0.33	-0.33	2	-0.33	0.67	2	-0.33	0.67	0	-0.33	-0.33	1	0.75	-0.25	-0.25	3	-0.33	-0.33	0	-0.33	-0.33	0
282	1959	2	1	14	1	0	0	0	33	22	37	34	1	1	1	1	1	-0.33	-0.33	0	-0.33	-0.33	0	-0.33	-0.33	0	-0.33	-0.33	0	-0.25	-0.25	-0.25	3	-0.33	-0.33	0	-0.33	-0.33	0
282	1959	2	2	14	1	0	0	0	35	20	37	34	1	1	1	1	1	-0.33	-0.33	0	-0.33	-0.33	0	-0.33	-0.33	1	0.67	-0.33	0	-0.25	-0.25	-0.25	3	-0.33	-0.33	0	-0.33	-0.33	0
283	1956	2	1	9	0	0	0	0	30	27	43	54	0	1	1	1	1	-0.33	-0.33	0	-0.33	-0.33	2	-0.33	0.67	1	0.67	-0.33	2	-0.25	0.75	-0.25	2	-0.33	0.67	1	0.67	-0.33	0
283	1956	2	2	16	1	1	0	1	33	24	47	54	0	1	1	1	1	-0.33	-0.33	0	-0.33	-0.33	2	-0.33	0.67	1	0.67	-0.33	2	-0.25	0.75	-0.25	2	-0.33	0.67	0	-0.33	-0.33	0
284	1951	2	2	8	0	0	0	0	42	20		18	0	1	1	1	1	-0.33	-0.33	0	-0.33	-0.33	2	-0.33	0.67	2	-0.33	0.67	2	-0.25	0.75	-0.25	3	-0.33	-0.33	0	-0.33	-0.33	0
284	1951	2	1	12	1	1	0	1	38	24	32	18	0	1	1	1	1	-0.33	-0.33	0	-0.33	-0.33	2	-0.33	0.67	2	-0.33	0.67	2	-0.25	0.75	-0.25	3	-0.33	-0.33	0	-0.33	-0.33	0
286	1947	3	1	11	0	0	0	0	34	33	40	36	1	2	1	1	2	0.67	-0.33	0	-0.33	-0.33	0	-0.33	-0.33	0	-0.33	-0.33	0	-0.25	-0.25	-0.25	2	-0.33	0.67	0	-0.33	-0.33	0
286	1947	3	2	9	0	0	0	0	35	32	40	36	1	1	1	1	2	0.67	-0.33	0	-0.33	-0.33	0	-0.33	-0.33	0	-0.33	-0.33	0	-0.25	-0.25	-0.25	3	-0.33	-0.33	0	-0.33	-0.33	0
286	1947	3	3	10	0	0	0	0	38	28	40	36	1	1	1	1	2	0.67	-0.33	1	0.67	-0.33	0	-0.33	-0.33	0	-0.33	-0.33	0	-0.25	-0.25	-0.25	3	-0.33	-0.33	0	-0.33	-0.33	0
287	1949	2	1	10	0	0	0	0	39	25	45	22	0	1	1	1	1	-0.33	-0.33	0	-0.33	-0.33	1	0.67	-0.33	1	0.67	-0.33	1	0.75	-0.25	-0.25	1	0.67	-0.33	1	0.67	-0.33	0
287	1949	2	2	6	0	0	0	0	43	21	44	22	0	2	1	1	1	-0.33	-0.33	0	-0.33	-0.33	1	0.67	-0.33	1	0.67	-0.33	1	0.75	-0.25	-0.25	1	0.67	-0.33	1	0.67	-0.33	0
290	1950	2	1	6	0	0	0	0	27	37	50	18	0	1	1	1	1	-0.33	-0.33	0	-0.33	-0.33	0	-0.33	-0.33	0	-0.33	-0.33	0	-0.25	-0.25	-0.25	2	-0.33	0.67	0	-0.33	-0.33	2	1	1
290	1950	2	2	2	0	0	0	0	31	33	50	18	0	1	1	2	1	-0.33	-0.33	0	-0.33	-0.33	0	-0.33	-0.33	0	-0.33	-0.33	0	-0.25	-0.25	-0.25	3	-0.33	-0.33	0	-0.33	-0.33	0
291	1941	2	1	4	0	0	0	0	33	40	43	16	0	1	1	1	2	0.67	-0.33	0	-0.33	-0.33	1	0.67	-0.33	1	0.67	-0.33	1	0.75	-0.25	-0.25	3	-0.33	-0.33	1	0.67	-0.33	2	1	1
291	1941	2	2	3	0	0	0	0	35	38	45	16	0	1	2	1	2	0.67	-0.33	0	-0.33	-0.33	1	0.67	-0.33	1	0.67	-0.33	1	0.75	-0.25	-0.25	2	-0.33	0.67	1	0.67	-0.33	1	1	1
292	1953	2	1	9	0	0	0	0	38	22	39	44	1	1	1	1	1	-0.33	-0.33	0	-0.33	-0.33	2	-0.33	0.67	1	0.67	-0.33	2	-0.25	0.75	-0.25	2	-0.33	0.67	0	-0.33	-0.33	0
292	1953	2	2	11	0	0	0	0	41	19	28	44	1	1	1	1	1	-0.33	-0.33	1	0.67	-0.33	1	0.67	-0.33	1	0.67	-0.33	2	-0.25	0.75	-0.25	2	-0.33	0.67	0	-0.33	-0.33	0
293	1948	2	2	2	0	0	0	0	37	28	50	14	1	1	1	1	1	-0.33	-0.33	1	0.67	-0.33	2	-0.33	0.67	2	-0.33	0.67	2	-0.25	0.75	-0.25	2	-0.33	0.67	1	0.67	-0.33	2	1	1
293	1948	2	1	20	1	1	1	1	35	30	47	14	1	1	1	1	1	-0.33	-0.33	2	-0.33	0.67	2	-0.33	0.67	2	-0.33	0.67	2	-0.25	0.75	-0.25	2	-0.33	0.67	3	-0.33	0.67	2	3	2
294	1942	2	1	5	0	0	0	0	29	42	44	0	0	1	1	1	1	-0.33	-0.33	0	-0.33	-0.33	1	0.67	-0.33	0	-0.33	-0.33	2	-0.25	0.75	-0.25	3	-0.33	-0.33	0	-0.33	-0.33	1	1	1
294	1942	2	2	4	0	0	0	0	34	37	43	0	0	1	1	1	1	-0.33	-0.33	0	-0.33	-0.33	2	-0.33	0.67	1	0.67	-0.33	2	-0.25	0.75	-0.25	3	-0.33	-0.33	0	-0.33	-0.33	1	1	1
295	1962	4	1	4	0	0	0	0	26	26	40	12	0	1	1	1	2	0.67	-0.33	0	-0.33	-0.33	0	-0.33	-0.33	1	0.67	-0.33	0	-0.25	-0.25	-0.25	3	-0.33	-0.33	0	-0.33	-0.33	0
295	1962	4	2	1	0	0	0	0	29	23	40	12	0	1	1	1	2	0.67	-0.33	0	-0.33	-0.33	0	-0.33	-0.33	0	-0.33	-0.33	0	-0.25	-0.25	-0.25	3	-0.33	-0.33	0	-0.33	-0.33	0
295	1962	4	3	0	0	0	0	0	31	20	40	12	0	1	1	1	2	0.67	-0.33	0	-0.33	-0.33	0	-0.33	-0.33	0	-0.33	-0.33	0	-0.25	-0.25	-0.25	3	-0.33	-0.33	0	-0.33	-0.33	0
295	1962	4	4	0	0	0	0	0	34	17	40	12	0	2	2	1	2	0.67	-0.33	0	-0.33	-0.33	0	-0.33	-0.33	1	0.67	-0.33	0	-0.25	-0.25	-0.25	3	-0.33	-0.33	0	-0.33	-0.33	0
296	1947	2	1	5	0	0	0	0	30	37	48	18	0	1	1	1	1	-0.33	-0.33	0	-0.33	-0.33	0	-0.33	-0.33	0	-0.33	-0.33	0	-0.25	-0.25	-0.25	2	-0.33	0.67	0	-0.33	-0.33	3	1	1
296	1947	2	2	9	0	0	0	0	31	36	47	18	0	2	2	2	1	-0.33	-0.33	0	-0.33	-0.33	0	-0.33	-0.33	0	-0.33	-0.33	0	-0.25	-0.25	-0.25	1	0.67	-0.33	1	0.67	-0.33	0
297	1962	3	1	6	0	0	0	0	25	26	43	18	0	1	1	1	2	0.67	-0.33	0	-0.33	-0.33	0	-0.33	-0.33	0	-0.33	-0.33	3	-0.25	-0.25	0.75	3	-0.33	-0.33	0	-0.33	-0.33	0
297	1962	3	2	7	0	0	0	0	30	22	38	18	0	1	1	1	2	0.67	-0.33	0	-0.33	-0.33	0	-0.33	-0.33	0	-0.33	-0.33	3	-0.25	-0.25	0.75	3	-0.33	-0.33	0	-0.33	-0.33	0
297	1962	3	3	7	0	0	0	0	37	14	41	18	0	2	1	1	2	0.67	-0.33	0	-0.33	-0.33	0	-0.33	-0.33	0	-0.33	-0.33	3	-0.25	-0.25	0.75	3	-0.33	-0.33	0	-0.33	-0.33	0
298	1949	2	1	4	0	0	0	0	28	37	50	6	0	1	1	1	1	-0.33	-0.33	0	-0.33	-0.33	2	-0.33	0.67	0	-0.33	-0.33	2	-0.25	0.75	-0.25	2	-0.33	0.67	1	0.67	-0.33	1	1	1
298	1949	2	2	4	0	0	0	0	32	32	40	6	0	1	1	1	1	-0.33	-0.33	1	0.67	-0.33	2	-0.33	0.67	0	-0.33	-0.33	2	-0.25	0.75	-0.25	2	-0.33	0.67	0	-0.33	-0.33	0
302	1949	2	1	6	0	0	0	0	26	38	50	22	0	1	1	1	1	-0.33	-0.33	0	-0.33	-0.33	0	-0.33	-0.33	0	-0.33	-0.33	1	0.75	-0.25	-0.25	2	-0.33	0.67	1	0.67	-0.33	1	1	1
302	1949	2	2	1	0	0	0	0	30	34	47	22	0	1	1	1	1	-0.33	-0.33	0	-0.33	-0.33	0	-0.33	-0.33	0	-0.33	-0.33	1	0.75	-0.25	-0.25	3	-0.33	-0.33	0	-0.33	-0.33	1	1	1
303	1943	3	1	5	0	0	0	0	23	48	40	8	0	1	1	1	1	-0.33	-0.33	1	0.67	-0.33	2	-0.33	0.67	1	0.67	-0.33	1	0.75	-0.25	-0.25	2	-0.33	0.67	0	-0.33	-0.33	2	1	1
303	1943	3	2	3	0	0	0	0	26	45	45	8	0	1	1	1	1	-0.33	-0.33	1	0.67	-0.33	1	0.67	-0.33	0	-0.33	-0.33	1	0.75	-0.25	-0.25	3	-0.33	-0.33	0	-0.33	-0.33	3	1	1
303	1943	3	3	3	0	0	0	0	28	42	45	8	0	2	2	1	1	-0.33	-0.33	1	0.67	-0.33	1	0.67	-0.33	1	0.67	-0.33	1	0.75	-0.25	-0.25	2	-0.33	0.67	0	-0.33	-0.33	3	1	1
304	1940	2	1	3	0	0	0	0	32	42	40	8	0	2	2	2	1	-0.33	-0.33	0	-0.33	-0.33	0	-0.33	-0.33	0	-0.33	-0.33	3	-0.25	-0.25	0.75	1	0.67	-0.33	1	0.67	-0.33	3	3	1
307	1944	2	1	5	0	0	0	0	24	45		30	1	1	1	1	1	-0.33	-0.33	1	0.67	-0.33	0	-0.33	-0.33	0	-0.33	-0.33	0	-0.25	-0.25	-0.25	3	-0.33	-0.33	0	-0.33	-0.33	0
307	1944	2	2	6	0	0	0	0	26	43	43	30	1	1	1	1	1	-0.33	-0.33	1	0.67	-0.33	0	-0.33	-0.33	0	-0.33	-0.33	0	-0.25	-0.25	-0.25	3	-0.33	-0.33	0	-0.33	-0.33	2	1	1
308	1940	1	1	11	0	0	0	0	23	51	40	12	0	2	1	1	1	-0.33	-0.33	0	-0.33	-0.33	0	-0.33	-0.33	0	-0.33	-0.33	0	-0.25	-0.25	-0.25	2	-0.33	0.67	1	0.67	-0.33	5	1	1
309	1946	2	1	8	0	0	0	0	29	38	38	28	1	2	1	1	1	-0.33	-0.33	0	-0.33	-0.33	2	-0.33	0.67	2	-0.33	0.67	2	-0.25	0.75	-0.25	2	-0.33	0.67	0	-0.33	-0.33	0
309	1946	2	2	5	0	0	0	0	31	37	39	28	1	2	1	1	1	-0.33	-0.33	1	0.67	-0.33	2	-0.33	0.67	1	0.67	-0.33	2	-0.25	0.75	-0.25	3	-0.33	-0.33	0	-0.33	-0.33	0
310	1947	2	1	15	1	0	0	0	29	38	48	44	1	2	1	1	1	-0.33	-0.33	1	0.67	-0.33	2	-0.33	0.67	2	-0.33	0.67	2	-0.25	0.75	-0.25	1	0.67	-0.33	3	-0.33	0.67	0
310	1947	2	2	7	0	0	0	0	31	36	48	44	1	2	1	1	1	-0.33	-0.33	1	0.67	-0.33	1	0.67	-0.33	1	0.67	-0.33	2	-0.25	0.75	-0.25	3	-0.33	-0.33	0	-0.33	-0.33	1	1	1
313	1948	2	1	8	0	0	0	0	33	32	44	38	0	1	1	1	1	-0.33	-0.33	2	-0.33	0.67	1	0.67	-0.33	1	0.67	-0.33	2	-0.25	0.75	-0.25	2	-0.33	0.67	1	0.67	-0.33	0
313	1948	2	2	0	0	0	0	0	38	27	44	38	0	1	1	1	1	-0.33	-0.33	0	-0.33	-0.33	2	-0.33	0.67	1	0.67	-0.33	2	-0.25	0.75	-0.25	3	-0.33	-0.33	0	-0.33	-0.33	0
314	1944	2	1	8	0	0	0	0	30	39	48	28	0	1	1	1	1	-0.33	-0.33	0	-0.33	-0.33	2	-0.33	0.67	1	0.67	-0.33	2	-0.25	0.75	-0.25	3	-0.33	-0.33	0	-0.33	-0.33	0
314	1944	2	2	4	0	0	0	0	33	36		28	0	1	1	1	1	-0.33	-0.33	0	-0.33	-0.33	2	-0.33	0.67	1	0.67	-0.33	2	-0.25	0.75	-0.25	3	-0.33	-0.33	0	-0.33	-0.33	0
317	1939	2	1	7	0	0	0	0	26	49	45	18	0	1	1	1	1	-0.33	-0.33	1	0.67	-0.33	2	-0.33	0.67	1	0.67	-0.33	2	-0.25	0.75	-0.25	2	-0.33	0.67	0	-0.33	-0.33	1	1	1
317	1939	2	2	3	0	0	0	0	28	46	45	18	0	1	1	1	1	-0.33	-0.33	1	0.67	-0.33	2	-0.33	0.67	1	0.67	-0.33	2	-0.25	0.75	-0.25	3	-0.33	-0.33	0	-0.33	-0.33	1	1	1
318	1957	2	1	8	0	0	0	0	35	22	48	20	0	1	1	1	1	-0.33	-0.33	1	0.67	-0.33	1	0.67	-0.33	1	0.67	-0.33	1	0.75	-0.25	-0.25	3	-0.33	-0.33	0	-0.33	-0.33	0
318	1957	2	2	8	0	0	0	0	37	20	44	20	0	1	1	1	1	-0.33	-0.33	1	0.67	-0.33	1	0.67	-0.33	1	0.67	-0.33	1	0.75	-0.25	-0.25	3	-0.33	-0.33	0	-0.33	-0.33	0
319	1950	3	1	9	0	0	0	0	26	37	45	22	0	2	1	2	1	-0.33	-0.33	0	-0.33	-0.33	2	-0.33	0.67	2	-0.33	0.67	2	-0.25	0.75	-0.25	2	-0.33	0.67	1	0.67	-0.33	1	1	1
319	1950	3	2	7	0	0	0	0	35	28	40	22	0	2	1	2	1	-0.33	-0.33	2	-0.33	0.67	2	-0.33	0.67	2	-0.33	0.67	2	-0.25	0.75	-0.25	3	-0.33	-0.33	0	-0.33	-0.33	0
319	1950	3	3	8	0	0	0	0	36	27	40	22	0	1	1	2	1	-0.33	-0.33	2	-0.33	0.67	2	-0.33	0.67	1	0.67	-0.33	2	-0.25	0.75	-0.25	3	-0.33	-0.33	0	-0.33	-0.33	0
322	1952	4	1	2	0	0	0	0	26	35	49	10	0	2	1	1	1	-0.33	-0.33	0	-0.33	-0.33	0	-0.33	-0.33	0	-0.33	-0.33	0	-0.25	-0.25	-0.25	2	-0.33	0.67	0	-0.33	-0.33	0
322	1952	4	2	1	0	0	0	0	28	33	50	10	0	2	1	1	1	-0.33	-0.33	0	-0.33	-0.33	0	-0.33	-0.33	0	-0.33	-0.33	0	-0.25	-0.25	-0.25	2	-0.33	0.67	0	-0.33	-0.33	1	1	1
322	1952	4	3	0	0	0	0	0	33	28	48	10	0	2	1	1	1	-0.33	-0.33	0	-0.33	-0.33	0	-0.33	-0.33	0	-0.33	-0.33	0	-0.25	-0.25	-0.25	2	-0.33	0.67	0	-0.33	-0.33	0
322	1952	4	4	0	0	0	0	0	36	25	48	10	0	2	1	1	1	-0.33	-0.33	0	-0.33	-0.33	0	-0.33	-0.33	0	-0.33	-0.33	0	-0.25	-0.25	-0.25	2	-0.33	0.67	0	-0.33	-0.33	0
324	1949	2	1	1	0	0	0	0	22	42	39	8	0	2	1	1	1	-0.33	-0.33	0	-0.33	-0.33	0	-0.33	-0.33	1	0.67	-0.33	0	-0.25	-0.25	-0.25	2	-0.33	0.67	0	-0.33	-0.33	3	2	2
324	1949	2	2	1	0	0	0	0	24	40	50	8	0	2	1	1	1	-0.33	-0.33	0	-0.33	-0.33	0	-0.33	-0.33	1	0.67	-0.33	0	-0.25	-0.25	-0.25	2	-0.33	0.67	0	-0.33	-0.33	1	1	1
325	1946	2	1	5	0	0	0	0	30	38	38	22	0	1	2	1	1	-0.33	-0.33	0	-0.33	-0.33	1	0.67	-0.33	1	0.67	-0.33	0	-0.25	-0.25	-0.25	2	-0.33	0.67	0	-0.33	-0.33	2	1	1
325	1946	2	2	3	0	0	0	0	33	34	42	22	0	1	1	1	1	-0.33	-0.33	0	-0.33	-0.33	0	-0.33	-0.33	1	0.67	-0.33	0	-0.25	-0.25	-0.25	3	-0.33	-0.33	0	-0.33	-0.33	0
326	1962	2	1	5	0	0	0	0	37	15	41	12	0	1	1	1	1	-0.33	-0.33	0	-0.33	-0.33	1	0.67	-0.33	1	0.67	-0.33	2	-0.25	0.75	-0.25	2	-0.33	0.67	1	0.67	-0.33	0
326	1962	2	2	6	0	0	0	0	40	11	40	12	0	1	1	1	1	-0.33	-0.33	0	-0.33	-0.33	1	0.67	-0.33	1	0.67	-0.33	2	-0.25	0.75	-0.25	1	0.67	-0.33	0	-0.33	-0.33	0
328	1960	4	1	10	0	0	0	0	21	33	42	24	1	1	1	1	1	-0.33	-0.33	1	0.67	-0.33	0	-0.33	-0.33	1	0.67	-0.33	0	-0.25	-0.25	-0.25	3	-0.33	-0.33	1	0.67	-0.33	0
328	1960	4	2	8	0	0	0	0	22	31	43	24	1	1	1	1	1	-0.33	-0.33	1	0.67	-0.33	0	-0.33	-0.33	1	0.67	-0.33	0	-0.25	-0.25	-0.25	3	-0.33	-0.33	1	0.67	-0.33	0
328	1960	4	3	11	0	0	0	0	26	28	40	24	1	1	1	1	1	-0.33	-0.33	2	-0.33	0.67	0	-0.33	-0.33	1	0.67	-0.33	0	-0.25	-0.25	-0.25	3	-0.33	-0.33	1	0.67	-0.33	0
328	1960	4	4	13	1	0	0	0	27	26	39	24	1	1	1	1	1	-0.33	-0.33	2	-0.33	0.67	0	-0.33	-0.33	1	0.67	-0.33	0	-0.25	-0.25	-0.25	3	-0.33	-0.33	1	0.67	-0.33	0
329	1954	2	1	12	1	0	0	0	30	30	38	68	1	2	1	1	1	-0.33	-0.33	0	-0.33	-0.33	0	-0.33	-0.33	0	-0.33	-0.33	0	-0.25	-0.25	-0.25	2	-0.33	0.67	3	-0.33	0.67	1	2	3
329	1954	2	2	15	1	1	0	1	33	26	49	68	1	2	1	1	1	-0.33	-0.33	0	-0.33	-0.33	0	-0.33	-0.33	0	-0.33	-0.33	0	-0.25	-0.25	-0.25	2	-0.33	0.67	1	0.67	-0.33	0
331	1946	2	1	7	0	0	0	0	28	39	35	12	0	2	2	1	1	-0.33	-0.33	0	-0.33	-0.33	0	-0.33	-0.33	0	-0.33	-0.33	0	-0.25	-0.25	-0.25	2	-0.33	0.67	0	-0.33	-0.33	0
331	1946	2	2	1	0	0	0	0	33	34	37	12	0	1	1	1	1	-0.33	-0.33	0	-0.33	-0.33	0	-0.33	-0.33	0	-0.33	-0.33	0	-0.25	-0.25	-0.25	3	-0.33	-0.33	0	-0.33	-0.33	2	1	1
335	1952	3	3	10	0	0	0	0	23	38	50	42	1	1	1	1	2	0.67	-0.33	1	0.67	-0.33	2	-0.33	0.67	2	-0.33	0.67	2	-0.25	0.75	-0.25	3	-0.33	-0.33	0	-0.33	-0.33	0
335	1952	3	1	29	1	1	1	1	20	41	36	42	1	1	2	2	2	0.67	-0.33	1	0.67	-0.33	2	-0.33	0.67	2	-0.33	0.67	2	-0.25	0.75	-0.25	2	-0.33	0.67	3	-0.33	0.67	3	3	1
335	1952	3	2	18	1	1	0	1	21	40	22	42	1	1	1	2	2	0.67	-0.33	2	-0.33	0.67	2	-0.33	0.67	2	-0.33	0.67	2	-0.25	0.75	-0.25	3	-0.33	-0.33	0	-0.33	-0.33	1	3	3
338	1943	2	1	2	0	0	0	0	28	42	46	12	0	1	1	1	3	-0.33	0.67	0	-0.33	-0.33	0	-0.33	-0.33	0	-0.33	-0.33	0	-0.25	-0.25	-0.25	3	-0.33	-0.33	0	-0.33	-0.33	1	1	1
338	1943	2	2	2	0	0	0	0	46	25	47	12	0	1	1	1	3	-0.33	0.67	0	-0.33	-0.33	0	-0.33	-0.33	0	-0.33	-0.33	0	-0.25	-0.25	-0.25	3	-0.33	-0.33	0	-0.33	-0.33	3	1	1
339	1957	2	1	9	0	0	0	0	26	30	35	48	0	1	1	1	1	-0.33	-0.33	1	0.67	-0.33	2	-0.33	0.67	0	-0.33	-0.33	2	-0.25	0.75	-0.25	3	-0.33	-0.33	0	-0.33	-0.33	0
339	1957	2	2	11	0	0	0	0	30	26	46	48	0	1	1	1	1	-0.33	-0.33	1	0.67	-0.33	2	-0.33	0.67	1	0.67	-0.33	2	-0.25	0.75	-0.25	2	-0.33	0.67	0	-0.33	-0.33	0
342	1953	3	1	5	0	0	0	0	28	32	47	18	0	1	1	1	1	-0.33	-0.33	0	-0.33	-0.33	2	-0.33	0.67	2	-0.33	0.67	2	-0.25	0.75	-0.25	2	-0.33	0.67	0	-0.33	-0.33	0
342	1953	3	2	3	0	0	0	0	32	29	47	18	0	1	1	1	1	-0.33	-0.33	0	-0.33	-0.33	2	-0.33	0.67	1	0.67	-0.33	2	-0.25	0.75	-0.25	3	-0.33	-0.33	0	-0.33	-0.33	0
342	1953	3	3	2	0	0	0	0	36	25	45	18	0	1	1	1	1	-0.33	-0.33	0	-0.33	-0.33	2	-0.33	0.67	0	-0.33	-0.33	2	-0.25	0.75	-0.25	3	-0.33	-0.33	0	-0.33	-0.33	1	3	1
343	1956	3	1	4	0	0	0	0	33	24	50	6	0	1	1	1	2	0.67	-0.33	0	-0.33	-0.33	0	-0.33	-0.33	0	-0.33	-0.33	0	-0.25	-0.25	-0.25	3	-0.33	-0.33	0	-0.33	-0.33	0
343	1956	3	2	3	0	0	0	0	35	22	50	6	0	1	1	1	2	0.67	-0.33	0	-0.33	-0.33	0	-0.33	-0.33	0	-0.33	-0.33	0	-0.25	-0.25	-0.25	3	-0.33	-0.33	0	-0.33	-0.33	0
343	1956	3	3	3	0	0	0	0	38	19	50	6	0	1	1	1	2	0.67	-0.33	0	-0.33	-0.33	0	-0.33	-0.33	0	-0.33	-0.33	0	-0.25	-0.25	-0.25	3	-0.33	-0.33	0	-0.33	-0.33	0
344	1951	2	1	0	0	0	0	0	19	44	42	0	0	1	1	1	1	-0.33	-0.33	0	-0.33	-0.33	0	-0.33	-0.33	0	-0.33	-0.33	0	-0.25	-0.25	-0.25	3	-0.33	-0.33	0	-0.33	-0.33	3	2	1
344	1951	2	2	0	0	0	0	0	21	41	45	0	0	1	1	1	1	-0.33	-0.33	1	0.67	-0.33	0	-0.33	-0.33	0	-0.33	-0.33	0	-0.25	-0.25	-0.25	3	-0.33	-0.33	0	-0.33	-0.33	0
345	1953	1	1	13	1	0	0	0	26	35	48	26	0	1	1	1	1	-0.33	-0.33	0	-0.33	-0.33	0	-0.33	-0.33	0	-0.33	-0.33	0	-0.25	-0.25	-0.25	2	-0.33	0.67	1	0.67	-0.33	3	1	1
347	1949	2	1	5	0	0	0	0	36	29	50	4	0	2	1	1	1	-0.33	-0.33	0	-0.33	-0.33	0	-0.33	-0.33	0	-0.33	-0.33	3	-0.25	-0.25	0.75	2	-0.33	0.67	3	-0.33	0.67	0
347	1949	2	2	3	0	0	0	0	39	26	50	4	0	1	1	1	1	-0.33	-0.33	0	-0.33	-0.33	0	-0.33	-0.33	0	-0.33	-0.33	3	-0.25	-0.25	0.75	3	-0.33	-0.33	0	-0.33	-0.33	0
348	1955	2	1	9	0	1	0	0	27	31	46	26	1	1	1	1	1	-0.33	-0.33	0	-0.33	-0.33	0	-0.33	-0.33	1	0.67	-0.33	0	-0.25	-0.25	-0.25	3	-0.33	-0.33	0	-0.33	-0.33	0
348	1955	2	2	2	0	0	0	0	32	27	44	26	1	2	1	2	1	-0.33	-0.33	0	-0.33	-0.33	0	-0.33	-0.33	1	0.67	-0.33	0	-0.25	-0.25	-0.25	3	-0.33	-0.33	0	-0.33	-0.33	0
349	1946	3	1	3	0	0	0	0	27	40	45	8	0	1	1	1	2	0.67	-0.33	0	-0.33	-0.33	2	-0.33	0.67	1	0.67	-0.33	2	-0.25	0.75	-0.25	2	-0.33	0.67	0	-0.33	-0.33	2	1	1
349	1946	3	2	8	0	0	0	0	29	38	47	8	0	1	1	1	2	0.67	-0.33	0	-0.33	-0.33	2	-0.33	0.67	1	0.67	-0.33	2	-0.25	0.75	-0.25	3	-0.33	-0.33	0	-0.33	-0.33	2	1	1
349	1946	3	3	1	0	0	0	0	32	35	48	8	0	1	1	1	2	0.67	-0.33	1	0.67	-0.33	2	-0.33	0.67	1	0.67	-0.33	2	-0.25	0.75	-0.25	3	-0.33	-0.33	0	-0.33	-0.33	0
353	1943	2	1	5	0	0	0	0	27	43	32	10	0	1	1	1	2	0.67	-0.33	1	0.67	-0.33	1	0.67	-0.33	2	-0.33	0.67	1	0.75	-0.25	-0.25	3	-0.33	-0.33	0	-0.33	-0.33	3	2	2
353	1943	2	2	5	0	0	0	0	30	40	35	10	0	1	1	1	2	0.67	-0.33	1	0.67	-0.33	1	0.67	-0.33	2	-0.33	0.67	1	0.75	-0.25	-0.25	3	-0.33	-0.33	1	0.67	-0.33	1	2	2
355	1949	1	1	9	0	0	0	0	21	44	49	44	0	2	2	2	1	-0.33	-0.33	0	-0.33	-0.33	2	-0.33	0.67	0	-0.33	-0.33	2	-0.25	0.75	-0.25	3	-0.33	-0.33	3	-0.33	0.67	2	3	1
357	1947	2	1	1	0	0	0	0	22	44	46	0	0	1	1	2	1	-0.33	-0.33	0	-0.33	-0.33	0	-0.33	-0.33	0	-0.33	-0.33	2	-0.25	0.75	-0.25	3	-0.33	-0.33	1	0.67	-0.33	2	1	1
357	1947	2	2	8	0	0	0	0	23	43	50	0	0	2	2	2	1	-0.33	-0.33	0	-0.33	-0.33	0	-0.33	-0.33	0	-0.33	-0.33	2	-0.25	0.75	-0.25	2	-0.33	0.67	3	-0.33	0.67	0
358	1948	2	1	17	1	1	0	1	23	43	48	28	0	1	2	2	1	-0.33	-0.33	0	-0.33	-0.33	2	-0.33	0.67	2	-0.33	0.67	2	-0.25	0.75	-0.25	2	-0.33	0.67	3	-0.33	0.67	1	1	1
358	1948	2	2	17	1	1	0	1	25	41	45	28	0	1	1	2	1	-0.33	-0.33	0	-0.33	-0.33	2	-0.33	0.67	2	-0.33	0.67	2	-0.25	0.75	-0.25	3	-0.33	-0.33	3	-0.33	0.67	0
359	1965	3	1	13	1	0	0	0	32	16	33	38	1	2	2	1	2	0.67	-0.33	1	0.67	-0.33	2	-0.33	0.67	2	-0.33	0.67	2	-0.25	0.75	-0.25	1	0.67	-0.33	3	-0.33	0.67	0
359	1965	3	2	7	0	0	0	0	34	14	50	38	1	1	1	1	2	0.67	-0.33	0	-0.33	-0.33	2	-0.33	0.67	2	-0.33	0.67	2	-0.25	0.75	-0.25	2	-0.33	0.67	0	-0.33	-0.33	0
359	1965	3	3	3	0	0	0	0	38	11	50	38	1	1	1	1	2	0.67	-0.33	2	-0.33	0.67	2	-0.33	0.67	2	-0.33	0.67	2	-0.25	0.75	-0.25	2	-0.33	0.67	0	-0.33	-0.33	0
360	1956	1	1	6	0	0	0	0	23	35	49	4	1	1	1	1	3	-0.33	0.67	0	-0.33	-0.33	0	-0.33	-0.33	1	0.67	-0.33	1	0.75	-0.25	-0.25	2	-0.33	0.67	0	-0.33	-0.33	0
362	1963	3	1	4	0	0	0	0	28	23	50	16	1	1	1	1	2	0.67	-0.33	0	-0.33	-0.33	2	-0.33	0.67	1	0.67	-0.33	2	-0.25	0.75	-0.25	2	-0.33	0.67	1	0.67	-0.33	0
362	1963	3	2	5	0	0	0	0	30	20	48	16	1	1	1	1	2	0.67	-0.33	0	-0.33	-0.33	2	-0.33	0.67	1	0.67	-0.33	2	-0.25	0.75	-0.25	3	-0.33	-0.33	1	0.67	-0.33	0
362	1963	3	3	14	1	0	1	1	33	18	50	16	1	1	1	1	2	0.67	-0.33	0	-0.33	-0.33	2	-0.33	0.67	1	0.67	-0.33	2	-0.25	0.75	-0.25	2	-0.33	0.67	0	-0.33	-0.33	0
364	1951	2	2	3	0	0	0	0	25	37	40	12	0	1	1	1	1	-0.33	-0.33	2	-0.33	0.67	2	-0.33	0.67	1	0.67	-0.33	2	-0.25	0.75	-0.25	3	-0.33	-0.33	0	-0.33	-0.33	0
364	1951	2	1	20	1	1	0	1	22	40	42	12	0	1	1	1	1	-0.33	-0.33	2	-0.33	0.67	2	-0.33	0.67	1	0.67	-0.33	2	-0.25	0.75	-0.25	2	-0.33	0.67	1	0.67	-0.33	3	3	1
366	1945	2	1	2	0	0	0	0	29	39	38	30	0	1	1	1	1	-0.33	-0.33	1	0.67	-0.33	2	-0.33	0.67	1	0.67	-0.33	2	-0.25	0.75	-0.25	3	-0.33	-0.33	0	-0.33	-0.33	3	1	1
366	1945	2	2	22	1	1	1	1	33	35	45	30	0	1	1	1	1	-0.33	-0.33	1	0.67	-0.33	2	-0.33	0.67	1	0.67	-0.33	2	-0.25	0.75	-0.25	1	0.67	-0.33	1	0.67	-0.33	2	1	1
367	1960	2	1	7	0	0	0	0	27	27	47	24	0	1	1	1	2	0.67	-0.33	1	0.67	-0.33	1	0.67	-0.33	0	-0.33	-0.33	1	0.75	-0.25	-0.25	2	-0.33	0.67	0	-0.33	-0.33	0
367	1960	2	2	5	0	0	0	0	28	26	45	24	0	2	1	1	2	0.67	-0.33	1	0.67	-0.33	1	0.67	-0.33	0	-0.33	-0.33	1	0.75	-0.25	-0.25	2	-0.33	0.67	0	-0.33	-0.33	0
368	1953	2	1	5	0	0	0	0	30	30	35			1	1	1	1	-0.33	-0.33	1	0.67	-0.33	1	0.67	-0.33	1	0.67	-0.33	1	0.75	-0.25	-0.25	2	-0.33	0.67	0	-0.33	-0.33	1	1	1
368	1953	2	2	4	0	0	0	0	33	27	40			1	1	1	1	-0.33	-0.33	1	0.67	-0.33	1	0.67	-0.33	0	-0.33	-0.33	1	0.75	-0.25	-0.25	3	-0.33	-0.33	0	-0.33	-0.33	0
370	1963	3	1	10	0	0	0	0	22	28	31	36	1	1	1	1	3	-0.33	0.67	2	-0.33	0.67	0	-0.33	-0.33	1	0.67	-0.33	0	-0.25	-0.25	-0.25	3	-0.33	-0.33	0	-0.33	-0.33	2	1	1
370	1963	3	2	23	1	1	1	1	26	24	49	36	1	1	1	1	3	-0.33	0.67	2	-0.33	0.67	0	-0.33	-0.33	1	0.67	-0.33	0	-0.25	-0.25	-0.25	2	-0.33	0.67	1	0.67	-0.33	0
370	1963	3	3	29	1	1	1	1	35	16	40	36	1	2	1	1	3	-0.33	0.67	0	-0.33	-0.33	0	-0.33	-0.33	0	-0.33	-0.33	0	-0.25	-0.25	-0.25	1	0.67	-0.33	3	-0.33	0.67	0
371	1956	1	1	5	0	0	0	0	41	17	45	20	1	1	1	1	1	-0.33	-0.33	0	-0.33	-0.33	0	-0.33	-0.33	0	-0.33	-0.33	0	-0.25	-0.25	-0.25	3	-0.33	-0.33	0	-0.33	-0.33	0
372	1960	2	1	14	1	0	0	0	30	24	39	40	0	1	1	1	2	0.67	-0.33	0	-0.33	-0.33	0	-0.33	-0.33	1	0.67	-0.33	0	-0.25	-0.25	-0.25	2	-0.33	0.67	1	0.67	-0.33	0
372	1960	2	2	8	0	0	0	0	33	21	43	40	0	1	1	1	2	0.67	-0.33	0	-0.33	-0.33	0	-0.33	-0.33	1	0.67	-0.33	0	-0.25	-0.25	-0.25	3	-0.33	-0.33	0	-0.33	-0.33	0
373	1953	2	1	4	0	0	0	0	30	30	38	0	0	1	1	1	1	-0.33	-0.33	1	0.67	-0.33	1	0.67	-0.33	1	0.67	-0.33	1	0.75	-0.25	-0.25	2	-0.33	0.67	0	-0.33	-0.33	1	1	1
373	1953	2	2	1	0	0	0	0	33	27	40	0	0	1	1	1	1	-0.33	-0.33	1	0.67	-0.33	1	0.67	-0.33	1	0.67	-0.33	1	0.75	-0.25	-0.25				0	-0.33	-0.33	0
374	1945	1	1	13	1	0	0	0	35	34	44	12	0	1	1	1	1	-0.33	-0.33	0	-0.33	-0.33	0	-0.33	-0.33	2	-0.33	0.67	0	-0.25	-0.25	-0.25	2	-0.33	0.67	0	-0.33	-0.33	0
377	1958	2	2	6	0	0	0	0	23	32	46	22	0	2	2	1	2	0.67	-0.33	0	-0.33	-0.33	0	-0.33	-0.33	1	0.67	-0.33	3	-0.25	-0.25	0.75	2	-0.33	0.67	0	-0.33	-0.33	0
377	1958	2	1	7	0	1	1	1	21	34	50	22	0	2	2	1	2	0.67	-0.33	0	-0.33	-0.33	0	-0.33	-0.33	1	0.67	-0.33	3	-0.25	-0.25	0.75	1	0.67	-0.33	0	-0.33	-0.33	0
378	1962	2	1	6	0	0	0	0	26	26	43	22	0	1	1	1	2	0.67	-0.33	1	0.67	-0.33	1	0.67	-0.33	1	0.67	-0.33	3	-0.25	-0.25	0.75	3	-0.33	-0.33	0	-0.33	-0.33	0
378	1962	2	2	10	0	0	0	0	28	24	48	22	0	1	1	1	2	0.67	-0.33	0	-0.33	-0.33	1	0.67	-0.33	1	0.67	-0.33	3	-0.25	-0.25	0.75	3	-0.33	-0.33	0	-0.33	-0.33	0
379	1953	2	1	14	1	0	0	0	26	35	50		0	1	1	2	2	0.67	-0.33	1	0.67	-0.33	1	0.67	-0.33	1	0.67	-0.33	0	-0.25	-0.25	-0.25	3	-0.33	-0.33	1	0.67	-0.33	2	1	1
379	1953	2	2	16	1	0	0	0	28	32	50		0	1	1	2	2	0.67	-0.33	1	0.67	-0.33	1	0.67	-0.33	1	0.67	-0.33	0	-0.25	-0.25	-0.25	3	-0.33	-0.33	1	0.67	-0.33	0
380	1966	1	1	16	1	1	0	1	27	20	43	20	1	1	1	2	3	-0.33	0.67	1	0.67	-0.33	2	-0.33	0.67	2	-0.33	0.67	2	-0.25	0.75	-0.25	1	0.67	-0.33	3	-0.33	0.67	0
381	1963	2	1	28	1	1	1	1	24	27	35	38	0	1	1	1	3	-0.33	0.67	1	0.67	-0.33	0	-0.33	-0.33	2	-0.33	0.67	0	-0.25	-0.25	-0.25	2	-0.33	0.67	3	-0.33	0.67	0
381	1963	2	2	27	1	1	1	1	27	24	44	38	0	2	1	1	3	-0.33	0.67	1	0.67	-0.33	0	-0.33	-0.33	2	-0.33	0.67	0	-0.25	-0.25	-0.25	2	-0.33	0.67	0	-0.33	-0.33	0
384	1959	2	1	12	1	0	0	0	31	24	49	24	0	2	1	1	2	0.67	-0.33	0	-0.33	-0.33	1	0.67	-0.33	2	-0.33	0.67	2	-0.25	0.75	-0.25	2	-0.33	0.67	1	0.67	-0.33	0
384	1959	2	2	14	1	0	0	0	33	21	48	24	0	2	1	1	2	0.67	-0.33	0	-0.33	-0.33	1	0.67	-0.33	1	0.67	-0.33	2	-0.25	0.75	-0.25	2	-0.33	0.67	0	-0.33	-0.33	0
387	1937	4	1	5	0	0	0	0	20	56	48	0	0	1	1	2	3	-0.33	0.67	0	-0.33	-0.33	0	-0.33	-0.33	0	-0.33	-0.33	0	-0.25	-0.25	-0.25	2	-0.33	0.67	0	-0.33	-0.33	1	1	1
387	1937	4	2	1	0	0	0	0	23	53	50	0	0	1	2	2	3	-0.33	0.67	0	-0.33	-0.33	0	-0.33	-0.33	0	-0.33	-0.33	0	-0.25	-0.25	-0.25	3	-0.33	-0.33	0	-0.33	-0.33	1	1	1
387	1937	4	3	0	0	0	0	0	27	50	50	0	0	1	1	2	3	-0.33	0.67	0	-0.33	-0.33	0	-0.33	-0.33	0	-0.33	-0.33	0	-0.25	-0.25	-0.25	3	-0.33	-0.33	0	-0.33	-0.33	2	1	1
387	1937	4	4	7	0	0	0	0	30	46	50	0	0	1	1	2	3	-0.33	0.67	0	-0.33	-0.33	0	-0.33	-0.33	0	-0.33	-0.33	0	-0.25	-0.25	-0.25	3	-0.33	-0.33	0	-0.33	-0.33	0
388	1964	2	1	9	0	0	0	0	30	20	44	24	0	1	1	1	1	-0.33	-0.33	1	0.67	-0.33	1	0.67	-0.33	0	-0.33	-0.33	1	0.75	-0.25	-0.25	2	-0.33	0.67	0	-0.33	-0.33	0
388	1964	2	2	8	0	0	0	0	32	18	39	24	0	1	1	1	1	-0.33	-0.33	1	0.67	-0.33	1	0.67	-0.33	0	-0.33	-0.33	1	0.75	-0.25	-0.25	3	-0.33	-0.33	0	-0.33	-0.33	0
391	1945	3	1	22	1	1	0	1	26	42	34	40	0	1	1	1	3	-0.33	0.67	2	-0.33	0.67	2	-0.33	0.67	2	-0.33	0.67	1	0.75	-0.25	-0.25	3	-0.33	-0.33	0	-0.33	-0.33	4	3	3
391	1945	3	2	22	1	1	0	1	29	39	25	40	0	2	1	2	3	-0.33	0.67	2	-0.33	0.67	1	0.67	-0.33	2	-0.33	0.67	1	0.75	-0.25	-0.25	3	-0.33	-0.33	1	0.67	-0.33	2	3	3
391	1945	3	3	25	1	1	0	1	31	38	43	40	0	1	1	1	3	-0.33	0.67	2	-0.33	0.67	2	-0.33	0.67	2	-0.33	0.67	1	0.75	-0.25	-0.25	3	-0.33	-0.33	0	-0.33	-0.33	0
392	1963	4	1	4	0	0	0	0	20	30	49	22	0	1	1	1	2	0.67	-0.33	2	-0.33	0.67	0	-0.33	-0.33	0	-0.33	-0.33	0	-0.25	-0.25	-0.25	3	-0.33	-0.33	0	-0.33	-0.33	2	1	1
392	1963	4	2	6	0	0	0	0	22	28	47	22	0	1	1	1	2	0.67	-0.33	2	-0.33	0.67	0	-0.33	-0.33	0	-0.33	-0.33	0	-0.25	-0.25	-0.25	2	-0.33	0.67	0	-0.33	-0.33	3	1	1
392	1963	4	3	7	0	0	0	0	29	21	49	22	0	1	1	1	2	0.67	-0.33	2	-0.33	0.67	0	-0.33	-0.33	0	-0.33	-0.33	0	-0.25	-0.25	-0.25	3	-0.33	-0.33	0	-0.33	-0.33	0
392	1963	4	4	7	0	0	0	0	37	13	49	22	0	1	1	1	2	0.67	-0.33	2	-0.33	0.67	0	-0.33	-0.33	0	-0.33	-0.33	0	-0.25	-0.25	-0.25	3	-0.33	-0.33	0	-0.33	-0.33	0
393	1953	2	1	12	1	0	0	0	28	32	37	8	1	1	1	1	1	-0.33	-0.33	0	-0.33	-0.33	0	-0.33	-0.33	0	-0.33	-0.33	0	-0.25	-0.25	-0.25	2	-0.33	0.67	0	-0.33	-0.33	0
393	1953	2	2	10	0	0	0	0	32	28	42	8	1	1	1	1	1	-0.33	-0.33	0	-0.33	-0.33	0	-0.33	-0.33	0	-0.33	-0.33	0	-0.25	-0.25	-0.25	2	-0.33	0.67	0	-0.33	-0.33	1	1	1
400	1960	2	1	5	0	0	0	0	28	26	45	6	0	1	1	1	1	-0.33	-0.33	2	-0.33	0.67	1	0.67	-0.33	1	0.67	-0.33	0	-0.25	-0.25	-0.25	2	-0.33	0.67	0	-0.33	-0.33	0
400	1960	2	2	6	0	0	0	0	29	24	40	6	0	1	1	1	1	-0.33	-0.33	2	-0.33	0.67	1	0.67	-0.33	1	0.67	-0.33	0	-0.25	-0.25	-0.25	2	-0.33	0.67	0	-0.33	-0.33	1	1	1
405	1949	2	3						35	30		22	0				1	-0.33	-0.33										0	-0.25	-0.25	-0.25							0
405	1949	2	1	9	0	0	0	0	18	47	37	22	0	1	1	1	1	-0.33	-0.33	0	-0.33	-0.33	0	-0.33	-0.33	0	-0.33	-0.33	0	-0.25	-0.25	-0.25	3	-0.33	-0.33	0	-0.33	-0.33	2	1	1
405	1949	2	2	8	0	0	0	0	21	44	44	22	0	1	1	2	1	-0.33	-0.33	0	-0.33	-0.33	0	-0.33	-0.33	0	-0.33	-0.33	0	-0.25	-0.25	-0.25	2	-0.33	0.67	1	0.67	-0.33	2	1	1
408	1937	2	2	7	0	0	0	0	27	49	40	38	0	1	1	2	2	0.67	-0.33	0	-0.33	-0.33	0	-0.33	-0.33	0	-0.33	-0.33	2	-0.25	0.75	-0.25	3	-0.33	-0.33	1	0.67	-0.33	2	1	1
408	1937	2	1	21	1	1	1	1	24	53	40	38	0	1	1	1	2	0.67	-0.33	1	0.67	-0.33	1	0.67	-0.33	1	0.67	-0.33	2	-0.25	0.75	-0.25	3	-0.33	-0.33	1	0.67	-0.33	1	2	1
409	1944	2	1	5	0	0	0	0	34	36	37	10	0	1	1	1	2	0.67	-0.33	0	-0.33	-0.33	2	-0.33	0.67	1	0.67	-0.33	2	-0.25	0.75	-0.25	1	0.67	-0.33	1	0.67	-0.33	1	1	1
409	1944	2	2	3	0	0	0	0	36	33	40	10	0	2	1	1	2	0.67	-0.33	0	-0.33	-0.33	2	-0.33	0.67	0	-0.33	-0.33	2	-0.25	0.75	-0.25	1	0.67	-0.33	1	0.67	-0.33	0
410	1960	3	1	9	0	0	0	0	32	22	50	10	0	1	1	1	1	-0.33	-0.33	0	-0.33	-0.33	1	0.67	-0.33	0	-0.33	-0.33	0	-0.25	-0.25	-0.25	3	-0.33	-0.33	1	0.67	-0.33	0
410	1960	3	3	6	0	0	0	0	38	16	48	10	0	1	1	1	1	-0.33	-0.33	0	-0.33	-0.33	1	0.67	-0.33	0	-0.33	-0.33	0	-0.25	-0.25	-0.25	2	-0.33	0.67	3	-0.33	0.67	0
410	1960	3	2	11	0	1	1	1	35	19	44	10	0	2	1	1	1	-0.33	-0.33	1	0.67	-0.33	1	0.67	-0.33	0	-0.33	-0.33	0	-0.25	-0.25	-0.25	2	-0.33	0.67	3	-0.33	0.67	0
411	1950	3	2	11	0	0	0	0	25	39	48	32	0	1	1	1	3	-0.33	0.67	2	-0.33	0.67	2	-0.33	0.67	2	-0.33	0.67	2	-0.25	0.75	-0.25	3	-0.33	-0.33	0	-0.33	-0.33	1	1	2
411	1950	3	3	7	0	0	0	0	28	35	49	32	0	1	1	1	3	-0.33	0.67	1	0.67	-0.33	2	-0.33	0.67	2	-0.33	0.67	2	-0.25	0.75	-0.25	3	-0.33	-0.33	0	-0.33	-0.33	0
411	1950	3	1	17	1	1	0	1	23	40	39	32	0	2	1	1	3	-0.33	0.67	2	-0.33	0.67	2	-0.33	0.67	2	-0.33	0.67	2	-0.25	0.75	-0.25	2	-0.33	0.67	1	0.67	-0.33	3	1	2
413	1954	3	1	8	0	0	0	0	30	29	50	10	0	1	1	1	1	-0.33	-0.33	0	-0.33	-0.33	0	-0.33	-0.33	0	-0.33	-0.33	0	-0.25	-0.25	-0.25	3	-0.33	-0.33	1	0.67	-0.33	0
413	1954	3	2	1	0	0	0	0	33	26	50	10	0	1	1	2	1	-0.33	-0.33	0	-0.33	-0.33	0	-0.33	-0.33	0	-0.33	-0.33	0	-0.25	-0.25	-0.25	3	-0.33	-0.33	0	-0.33	-0.33	0
415	1935	2	1	0	0	0	0	0	37	41	49	6	0	1	1	1	1	-0.33	-0.33	0	-0.33	-0.33	1	0.67	-0.33	1	0.67	-0.33	2	-0.25	0.75	-0.25	1	0.67	-0.33	0	-0.33	-0.33	0
415	1935	2	2	0	0	0	0	0	41	38	48	6	0	1	1	1	1	-0.33	-0.33	0	-0.33	-0.33	1	0.67	-0.33	1	0.67	-0.33	2	-0.25	0.75	-0.25	3	-0.33	-0.33	0	-0.33	-0.33	0
416	1946	3	1	1	0	0	0	0	20	48	40	0	0	1	1	2	3	-0.33	0.67	1	0.67	-0.33	2	-0.33	0.67	1	0.67	-0.33	2	-0.25	0.75	-0.25	3	-0.33	-0.33	0	-0.33	-0.33	0
416	1946	3	2	0	0	0	0	0	23	45	40	0	0	1	1	2	3	-0.33	0.67	1	0.67	-0.33	2	-0.33	0.67	1	0.67	-0.33	2	-0.25	0.75	-0.25	3	-0.33	-0.33	0	-0.33	-0.33	3	1	1
416	1946	3	3	0	0	0	0	0	25	42	40	0	0	2	1	2	3	-0.33	0.67	1	0.67	-0.33	2	-0.33	0.67	1	0.67	-0.33	2	-0.25	0.75	-0.25	2	-0.33	0.67	0	-0.33	-0.33	2	1	1
417	1943	3	3	15	1	0	0	0	30	40	44	40	1	1	1	2	1	-0.33	-0.33	2	-0.33	0.67	0	-0.33	-0.33	1	0.67	-0.33	0	-0.25	-0.25	-0.25	3	-0.33	-0.33	1	0.67	-0.33	4	2	1
417	1943	3	1	20	1	1	0	1	26	44		40	1	1	1	1	1	-0.33	-0.33	2	-0.33	0.67	0	-0.33	-0.33	1	0.67	-0.33	0	-0.25	-0.25	-0.25	3	-0.33	-0.33	1	0.67	-0.33	4	2	1
417	1943	3	2	18	1	1	1	1	29	42		40	1	1	1	1	1	-0.33	-0.33	2	-0.33	0.67	0	-0.33	-0.33	1	0.67	-0.33	0	-0.25	-0.25	-0.25	3	-0.33	-0.33	1	0.67	-0.33	3	2	1
419	1961	2	1	7	0	0	0	0	26	26	40	4	0	1	1	1	1	-0.33	-0.33	1	0.67	-0.33	0	-0.33	-0.33	0	-0.33	-0.33	0	-0.25	-0.25	-0.25	2	-0.33	0.67	1	0.67	-0.33	0
419	1961	2	2	6	0	0	0	0	29	23	39	4	0	1	1	1	1	-0.33	-0.33	0	-0.33	-0.33	0	-0.33	-0.33	0	-0.33	-0.33	0	-0.25	-0.25	-0.25	2	-0.33	0.67	0	-0.33	-0.33	0
420	1960	2	1	6	0	0	0	0	32	22	42	20	0	1	1	1	1	-0.33	-0.33	1	0.67	-0.33	0	-0.33	-0.33	1	0.67	-0.33	1	0.75	-0.25	-0.25	3	-0.33	-0.33	1	0.67	-0.33	0
420	1960	2	2	6	0	0	0	0	34	20	44	20	0	2	1	1	1	-0.33	-0.33	1	0.67	-0.33	0	-0.33	-0.33	1	0.67	-0.33	1	0.75	-0.25	-0.25	3	-0.33	-0.33	0	-0.33	-0.33	0
422	1958	2	2	3	0	0	0	0	26	29	50	32	1	2	2	1	3	-0.33	0.67	1	0.67	-0.33	1	0.67	-0.33	0	-0.33	-0.33	1	0.75	-0.25	-0.25	2	-0.33	0.67	0	-0.33	-0.33	1	1	1
422	1958	2	1	3	0	0	1	1	23	32	50	32	1	1	1	1	3	-0.33	0.67	1	0.67	-0.33	2	-0.33	0.67	0	-0.33	-0.33	1	0.75	-0.25	-0.25	2	-0.33	0.67	0	-0.33	-0.33	0
423	1958	2	1	10	0	0	0	0	29	26	42			2	1	1	3	-0.33	0.67	1	0.67	-0.33	2	-0.33	0.67	2	-0.33	0.67	2	-0.25	0.75	-0.25	1	0.67	-0.33	1	0.67	-0.33	0
424	1946	1	1	3	0	0	0	0	23	44	35	26		2	1	2	1	-0.33	-0.33	1	0.67	-0.33	0	-0.33	-0.33	1	0.67	-0.33	0	-0.25	-0.25	-0.25	3	-0.33	-0.33	0	-0.33	-0.33	2	1	1
426	1963	2	2						39	12		32	1				1	-0.33	-0.33										2	-0.25	0.75	-0.25							0
426	1963	2	1	6	0	0	0	0	35	15	45	32	1	1	1	1	1	-0.33	-0.33	0	-0.33	-0.33	1	0.67	-0.33	0	-0.33	-0.33	2	-0.25	0.75	-0.25	1	0.67	-0.33	0	-0.33	-0.33	0
426	1963	2	3	18	1	0	0	0	40	11	39	32	1	2	1	1	1	-0.33	-0.33	2	-0.33	0.67	2	-0.33	0.67	0	-0.33	-0.33	2	-0.25	0.75	-0.25	1	0.67	-0.33	3	-0.33	0.67	0
429	1947	3	1	10	0	0	0	0	28	38	40	18	0	2	1	1	2	0.67	-0.33	0	-0.33	-0.33	1	0.67	-0.33	0	-0.33	-0.33	1	0.75	-0.25	-0.25	3	-0.33	-0.33	1	0.67	-0.33	0
429	1947	3	2	12	1	0	0	0	30	36	40	18	0	1	1	1	2	0.67	-0.33	1	0.67	-0.33	1	0.67	-0.33	1	0.67	-0.33	1	0.75	-0.25	-0.25	3	-0.33	-0.33	1	0.67	-0.33	2	1	1
429	1947	3	3	4	0	0	0	0	38	29	40	18	0	1	1	1	2	0.67	-0.33	1	0.67	-0.33	1	0.67	-0.33	1	0.67	-0.33	1	0.75	-0.25	-0.25	2	-0.33	0.67	1	0.67	-0.33	0
430	1957	2	2	6	0	0	0	0	34	22	39	16	0	1	1	1	2	0.67	-0.33	1	0.67	-0.33	2	-0.33	0.67	1	0.67	-0.33	2	-0.25	0.75	-0.25	2	-0.33	0.67	1	0.67	-0.33	0
430	1957	2	1	18	1	1	0	1	31	25	39	16	0	1	1	1	2	0.67	-0.33	0	-0.33	-0.33	2	-0.33	0.67	2	-0.33	0.67	2	-0.25	0.75	-0.25	2	-0.33	0.67	3	-0.33	0.67	0
431	1947	2	1	7	0	0	0	0	23	44	45	20	0	1	1	2	2	0.67	-0.33	0	-0.33	-0.33	0	-0.33	-0.33	2	-0.33	0.67	2	-0.25	0.75	-0.25	2	-0.33	0.67	1	0.67	-0.33	2	1	1
431	1947	2	2	5	0	0	0	0	24	43	48	20	0	2	1	2	2	0.67	-0.33	0	-0.33	-0.33	0	-0.33	-0.33	2	-0.33	0.67	2	-0.25	0.75	-0.25	2	-0.33	0.67	1	0.67	-0.33	1	1	1
433	1959	2	1	20	1	1	0	1	36	18	39	24	0	1	2	1	1	-0.33	-0.33	2	-0.33	0.67	2	-0.33	0.67	1	0.67	-0.33	2	-0.25	0.75	-0.25	3	-0.33	-0.33	1	0.67	-0.33	0
433	1959	2	2	17	1	1	0	1	38	17	39	24	0	1	1	1	1	-0.33	-0.33	2	-0.33	0.67	2	-0.33	0.67	1	0.67	-0.33	2	-0.25	0.75	-0.25	3	-0.33	-0.33	0	-0.33	-0.33	0
434	1957	3	1	16	1	0	0	0	24	32	46	46	1	1	1	1	2	0.67	-0.33	0	-0.33	-0.33	0	-0.33	-0.33	1	0.67	-0.33	1	0.75	-0.25	-0.25	3	-0.33	-0.33	1	0.67	-0.33	0
434	1957	3	2	9	0	0	0	0	27	29	47	46	1	1	1	1	2	0.67	-0.33	0	-0.33	-0.33	1	0.67	-0.33	2	-0.33	0.67	1	0.75	-0.25	-0.25	3	-0.33	-0.33	3	-0.33	0.67	0
434	1957	3	3	7	0	0	0	0	30	26	42	46	1	1	1	1	2	0.67	-0.33	0	-0.33	-0.33	1	0.67	-0.33	2	-0.33	0.67	1	0.75	-0.25	-0.25	3	-0.33	-0.33	0	-0.33	-0.33	0
438	1947	2	1	8	0	0	0	0	20	47	40	26	0	1	1	1	1	-0.33	-0.33	1	0.67	-0.33	0	-0.33	-0.33	2	-0.33	0.67	0	-0.25	-0.25	-0.25	3	-0.33	-0.33	1	0.67	-0.33	0
438	1947	2	2	5	0	0	0	0	26	41	27	26	0	1	1	1	1	-0.33	-0.33	1	0.67	-0.33	0	-0.33	-0.33	2	-0.33	0.67	0	-0.25	-0.25	-0.25	3	-0.33	-0.33	0	-0.33	-0.33	2	3	3
439	1946	2	1	11	0	0	0	0	27	40	40	32	0	1	1	1	1	-0.33	-0.33	0	-0.33	-0.33	2	-0.33	0.67	2	-0.33	0.67	2	-0.25	0.75	-0.25	2	-0.33	0.67	1	0.67	-0.33	0
439	1946	2	2	2	0	0	0	0	29	38	40	32	0	1	2	1	1	-0.33	-0.33	0	-0.33	-0.33	2	-0.33	0.67	2	-0.33	0.67	2	-0.25	0.75	-0.25	3	-0.33	-0.33	0	-0.33	-0.33	0
442	1947	2	1	7	0	0	0	0	25	41	38	12	0	1	1	1	2	0.67	-0.33	1	0.67	-0.33	1	0.67	-0.33	1	0.67	-0.33	2	-0.25	0.75	-0.25	2	-0.33	0.67	1	0.67	-0.33	2	1	1
442	1947	2	2	2	0	0	0	0	28	39	49	12	0	1	1	1	2	0.67	-0.33	1	0.67	-0.33	1	0.67	-0.33	1	0.67	-0.33	2	-0.25	0.75	-0.25	2	-0.33	0.67	0	-0.33	-0.33	2	3	1
444	1945	2	1	1	0	0	0	0	22	47	45	16	0	1	1	1	2	0.67	-0.33	0	-0.33	-0.33	0	-0.33	-0.33	0	-0.33	-0.33	1	0.75	-0.25	-0.25	3	-0.33	-0.33	0	-0.33	-0.33	3	1	1
444	1945	2	2	0	0	0	0	0	24	44	48	16	0	1	1	1	2	0.67	-0.33	0	-0.33	-0.33	1	0.67	-0.33	1	0.67	-0.33	1	0.75	-0.25	-0.25	3	-0.33	-0.33	0	-0.33	-0.33	2	1	1
447	1958	2	1	3	0	0	0	0	32	24	46	4	0	1	1	1	2	0.67	-0.33	0	-0.33	-0.33	0	-0.33	-0.33	0	-0.33	-0.33	0	-0.25	-0.25	-0.25	1	0.67	-0.33	0	-0.33	-0.33	0
447	1958	2	2	1	0	0	0	0	35	21	48	4	0	1	1	1	2	0.67	-0.33	0	-0.33	-0.33	1	0.67	-0.33	1	0.67	-0.33	0	-0.25	-0.25	-0.25	1	0.67	-0.33	0	-0.33	-0.33	0
448	1960	1	1	23	1	1	1	1	24	29	37	50	0	1	1	1	3	-0.33	0.67	2	-0.33	0.67	2	-0.33	0.67	2	-0.33	0.67	2	-0.25	0.75	-0.25	2	-0.33	0.67	1	0.67	-0.33	0
449	1959	3	1	3	0	0	0	0	21	33	48	18	0	1	1	1	3	-0.33	0.67	0	-0.33	-0.33	0	-0.33	-0.33	2	-0.33	0.67	0	-0.25	-0.25	-0.25	2	-0.33	0.67	0	-0.33	-0.33	2	1	1
449	1959	3	2	1	0	0	0	0	23	31	48	18	0	1	1	1	3	-0.33	0.67	0	-0.33	-0.33	0	-0.33	-0.33	0	-0.33	-0.33	0	-0.25	-0.25	-0.25	3	-0.33	-0.33	0	-0.33	-0.33	2	1	1
449	1959	3	3	2	0	0	0	0	28	26	48	18	0	1	1	1	3	-0.33	0.67	0	-0.33	-0.33	0	-0.33	-0.33	0	-0.33	-0.33	0	-0.25	-0.25	-0.25	3	-0.33	-0.33	0	-0.33	-0.33	0
452	1955	1	1	5	0	0	0	0	30	28	45	34	1	2	2	1	1	-0.33	-0.33	1	0.67	-0.33	1	0.67	-0.33	2	-0.33	0.67	2	-0.25	0.75	-0.25	2	-0.33	0.67	0	-0.33	-0.33	0
453	1963	3	1	3	0	0	0	0	18	32	49	10	0	1	1	1	3	-0.33	0.67	0	-0.33	-0.33	0	-0.33	-0.33	1	0.67	-0.33	0	-0.25	-0.25	-0.25	3	-0.33	-0.33	0	-0.33	-0.33	1	2	1
453	1963	3	2	2	0	0	0	0	20	30	50	10	0	1	1	1	3	-0.33	0.67	0	-0.33	-0.33	0	-0.33	-0.33	1	0.67	-0.33	0	-0.25	-0.25	-0.25	2	-0.33	0.67	0	-0.33	-0.33	2	1	1
453	1963	3	3	14	1	0	1	1	25	25	50	10	0	2	1	1	3	-0.33	0.67	0	-0.33	-0.33	0	-0.33	-0.33	0	-0.33	-0.33	0	-0.25	-0.25	-0.25	3	-0.33	-0.33	0	-0.33	-0.33	0
454	1951	3	1	0	0	0	0	0	20	43	40	4	0	2	1	2	1	-0.33	-0.33	0	-0.33	-0.33	2	-0.33	0.67	2	-0.33	0.67	2	-0.25	0.75	-0.25	3	-0.33	-0.33	0	-0.33	-0.33	2	2	2
454	1951	3	2	5	0	0	0	0	22	41	40	4	0	1	1	2	1	-0.33	-0.33	1	0.67	-0.33	2	-0.33	0.67	2	-0.33	0.67	2	-0.25	0.75	-0.25	2	-0.33	0.67	0	-0.33	-0.33	3	2	1
454	1951	3	3	3	0	0	0	0	25	38	48	4	0	2	1	1	1	-0.33	-0.33	0	-0.33	-0.33	2	-0.33	0.67	1	0.67	-0.33	2	-0.25	0.75	-0.25	3	-0.33	-0.33	0	-0.33	-0.33	2	1	1
455	1960	2	1	8	0	0	0	0	32	21	42	36		2	2	1	1	-0.33	-0.33	1	0.67	-0.33	0	-0.33	-0.33	0	-0.33	-0.33	3	-0.25	-0.25	0.75	1	0.67	-0.33	1	0.67	-0.33	0
455	1960	2	2	8	0	0	0	0	35	18	39	36		2	1	1	1	-0.33	-0.33	0	-0.33	-0.33	0	-0.33	-0.33	1	0.67	-0.33	3	-0.25	-0.25	0.75	1	0.67	-0.33	1	0.67	-0.33	0
457	1963	2	1	10	0	0	0	0	32	18	31	40	1	1	1	1	3	-0.33	0.67	2	-0.33	0.67	2	-0.33	0.67	1	0.67	-0.33	2	-0.25	0.75	-0.25	3	-0.33	-0.33	0	-0.33	-0.33	0
457	1963	2	2	11	0	0	0	0	36	15	31	40	1	1	1	1	3	-0.33	0.67	2	-0.33	0.67	1	0.67	-0.33	2	-0.33	0.67	2	-0.25	0.75	-0.25	3	-0.33	-0.33	1	0.67	-0.33	0
458	1961	2	1	4	0	0	0	0	29	23	47	6	0	2	1	1	2	0.67	-0.33	0	-0.33	-0.33	0	-0.33	-0.33	0	-0.33	-0.33	0	-0.25	-0.25	-0.25	3	-0.33	-0.33	0	-0.33	-0.33	0
458	1961	2	2	1	0	0	0	0	33	20	50	6	0	1	1	1	2	0.67	-0.33	0	-0.33	-0.33	0	-0.33	-0.33	0	-0.33	-0.33	0	-0.25	-0.25	-0.25	3	-0.33	-0.33	0	-0.33	-0.33	0
462	1955	3	1	0	0	0	0	0	25	33	50	0	0	2	1	1	1	-0.33	-0.33	0	-0.33	-0.33	0	-0.33	-0.33	0	-0.33	-0.33	2	-0.25	0.75	-0.25	3	-0.33	-0.33	0	-0.33	-0.33	2	3	1
462	1955	3	2	1	0	0	0	0	26	32	50	0	0	1	1	1	1	-0.33	-0.33	0	-0.33	-0.33	0	-0.33	-0.33	0	-0.33	-0.33	2	-0.25	0.75	-0.25	3	-0.33	-0.33	0	-0.33	-0.33	0
462	1955	3	3	0	0	0	0	0	44	14	43	0	0	1	1	1	1	-0.33	-0.33	0	-0.33	-0.33	1	0.67	-0.33	0	-0.33	-0.33	2	-0.25	0.75	-0.25	3	-0.33	-0.33	0	-0.33	-0.33	0
465	1945	2	1	5	0	0	0	0	26	42	50	4	0	1	1	1	1	-0.33	-0.33	0	-0.33	-0.33	2	-0.33	0.67	2	-0.33	0.67	3	-0.25	-0.25	0.75	3	-0.33	-0.33	0	-0.33	-0.33	1	1	1
465	1945	2	2	3	0	0	0	0	30	38	49	4	0	1	1	1	1	-0.33	-0.33	0	-0.33	-0.33	0	-0.33	-0.33	1	0.67	-0.33	3	-0.25	-0.25	0.75	3	-0.33	-0.33	0	-0.33	-0.33	0
467	1955	2	1	7	0	0	0	0	23	36	30	14	0	2	1	1	1	-0.33	-0.33	0	-0.33	-0.33	0	-0.33	-0.33	2	-0.33	0.67	2	-0.25	0.75	-0.25	2	-0.33	0.67	1	0.67	-0.33	2	1	2
467	1955	2	2	22	1	1	0	1	27	32	50	14	0	1	1	1	1	-0.33	-0.33	0	-0.33	-0.33	1	0.67	-0.33	1	0.67	-0.33	2	-0.25	0.75	-0.25	1	0.67	-0.33	1	0.67	-0.33	2	1	1
468	1950	1	1	14	1	0	0	0	26	38	31	56	1	1	1	2	2	0.67	-0.33	1	0.67	-0.33	0	-0.33	-0.33	1	0.67	-0.33	0	-0.25	-0.25	-0.25	1	0.67	-0.33	3	-0.33	0.67	0
469	1960	2	1	24	1	1	0	1	16	37	34	34	0	1	1	2	2	0.67	-0.33	2	-0.33	0.67	1	0.67	-0.33	1	0.67	-0.33	0	-0.25	-0.25	-0.25	3	-0.33	-0.33	0	-0.33	-0.33	2	3	2
469	1960	2	2	24	1	1	0	1	20	34	24	34	0	1	1	1	2	0.67	-0.33	2	-0.33	0.67	1	0.67	-0.33	1	0.67	-0.33	0	-0.25	-0.25	-0.25	3	-0.33	-0.33	0	-0.33	-0.33	2	1	2
471	1960	2	1	12	1	0	0	0	19	35	30	32	0	1	1	2	1	-0.33	-0.33	2	-0.33	0.67	1	0.67	-0.33	0	-0.33	-0.33	2	-0.25	0.75	-0.25	3	-0.33	-0.33	3	-0.33	0.67	2	2	2
471	1960	2	2	11	0	0	0	0	25	28	46	32	0	1	1	2	1	-0.33	-0.33	2	-0.33	0.67	2	-0.33	0.67	2	-0.33	0.67	2	-0.25	0.75	-0.25	3	-0.33	-0.33	3	-0.33	0.67	0
474	1961	1	1	8	0	0	0	0	27	25	46	32	1	1	1	1	1	-0.33	-0.33	1	0.67	-0.33	2	-0.33	0.67	2	-0.33	0.67	2	-0.25	0.75	-0.25	3	-0.33	-0.33	0	-0.33	-0.33	0
475	1964	2	1	16	1	1	0	1	31	18	47	20	0	2	1	1	1	-0.33	-0.33	0	-0.33	-0.33	0	-0.33	-0.33	1	0.67	-0.33	3	-0.25	-0.25	0.75	3	-0.33	-0.33	1	0.67	-0.33	0
475	1964	2	2	13	1	1	0	1	36	14	43	20	0	1	1	1	1	-0.33	-0.33	0	-0.33	-0.33	0	-0.33	-0.33	0	-0.33	-0.33	3	-0.25	-0.25	0.75	3	-0.33	-0.33	0	-0.33	-0.33	0
477	1963	2	2	12	1	0	0	0	35	15	43	18	0	1	1	1	1	-0.33	-0.33	1	0.67	-0.33	1	0.67	-0.33	2	-0.33	0.67	3	-0.25	-0.25	0.75	3	-0.33	-0.33	0	-0.33	-0.33	0
477	1963	2	1	18	1	1	0	1	32	19	43	18	0	1	2	1	1	-0.33	-0.33	0	-0.33	-0.33	2	-0.33	0.67	2	-0.33	0.67	3	-0.25	-0.25	0.75	2	-0.33	0.67	1	0.67	-0.33	0
478	1955	6	1	10	0	0	0	0	22	37	50	26	0	2	1	1	2	0.67	-0.33	2	-0.33	0.67	2	-0.33	0.67	2	-0.33	0.67	2	-0.25	0.75	-0.25	1	0.67	-0.33	1	0.67	-0.33	3	2	1
478	1955	6	2	9	0	0	0	0	24	35	40	26	0	1	1	1	2	0.67	-0.33	1	0.67	-0.33	2	-0.33	0.67	2	-0.33	0.67	2	-0.25	0.75	-0.25	3	-0.33	-0.33	0	-0.33	-0.33	3	2	1
478	1955	6	3	6	0	0	0	0	25	33	40	26	0	1	1	1	2	0.67	-0.33	1	0.67	-0.33	2	-0.33	0.67	2	-0.33	0.67	2	-0.25	0.75	-0.25	3	-0.33	-0.33	0	-0.33	-0.33	0
478	1955	6	4	7	0	0	0	0	30	29	50	26	0	2	1	1	2	0.67	-0.33	2	-0.33	0.67	2	-0.33	0.67	1	0.67	-0.33	2	-0.25	0.75	-0.25	3	-0.33	-0.33	0	-0.33	-0.33	2	2	1
478	1955	6	5	4	0	0	0	0	32	27	50	26	0	1	1	1	2	0.67	-0.33	2	-0.33	0.67	2	-0.33	0.67	1	0.67	-0.33	2	-0.25	0.75	-0.25	3	-0.33	-0.33	0	-0.33	-0.33	2	2	1
478	1955	6	6	6	0	0	0	0	34	25	50	26	0	1	1	1	2	0.67	-0.33	2	-0.33	0.67	1	0.67	-0.33	1	0.67	-0.33	2	-0.25	0.75	-0.25	3	-0.33	-0.33	0	-0.33	-0.33	0
479	1952	2	1	21	1	1	1	1	28	33	39	58	0	1	1	1	2	0.67	-0.33	0	-0.33	-0.33	1	0.67	-0.33	1	0.67	-0.33	1	0.75	-0.25	-0.25	3	-0.33	-0.33	0	-0.33	-0.33	1	1	1
479	1952	2	2	23	1	1	1	1	30	31	40	58	0	1	1	1	2	0.67	-0.33	0	-0.33	-0.33	0	-0.33	-0.33	1	0.67	-0.33	1	0.75	-0.25	-0.25	3	-0.33	-0.33	0	-0.33	-0.33	1	1	1
480	1934	4	1	1	0	0	0	0	24	56	43	8	0	1	1	1	1	-0.33	-0.33	1	0.67	-0.33	1	0.67	-0.33	1	0.67	-0.33	1	0.75	-0.25	-0.25	3	-0.33	-0.33	0	-0.33	-0.33	1	2	1
480	1934	4	2	1	0	0	0	0	26	54	41	8	0	1	2	1	1	-0.33	-0.33	1	0.67	-0.33	1	0.67	-0.33	1	0.67	-0.33	1	0.75	-0.25	-0.25	3	-0.33	-0.33	0	-0.33	-0.33	0
480	1934	4	3	0	0	0	0	0	28	52	39	8	0	1	1	1	1	-0.33	-0.33	1	0.67	-0.33	1	0.67	-0.33	1	0.67	-0.33	1	0.75	-0.25	-0.25	3	-0.33	-0.33	0	-0.33	-0.33	2	2	2
480	1934	4	4	0	0	0	0	0	32	48	28	8	0	1	1	1	1	-0.33	-0.33	1	0.67	-0.33	1	0.67	-0.33	1	0.67	-0.33	1	0.75	-0.25	-0.25	3	-0.33	-0.33	0	-0.33	-0.33	1	3	2
481	1960	2	1	19	1	1	1	1	20	33	43	96	1	2	1	2	3	-0.33	0.67	0	-0.33	-0.33	0	-0.33	-0.33	0	-0.33	-0.33	1	0.75	-0.25	-0.25	1	0.67	-0.33	3	-0.33	0.67	1	1	1
481	1960	2	2	25	1	1	1	1	24	30	35	96	1	2	1	2	3	-0.33	0.67	0	-0.33	-0.33	0	-0.33	-0.33	0	-0.33	-0.33	1	0.75	-0.25	-0.25	2	-0.33	0.67	0	-0.33	-0.33	3	3	2
482	1950	3	1	4	0	0	0	0	25	39	44	28	1	1	1	1	1	-0.33	-0.33	0	-0.33	-0.33	1	0.67	-0.33	2	-0.33	0.67	1	0.75	-0.25	-0.25	3	-0.33	-0.33	0	-0.33	-0.33	0
482	1950	3	2	7	0	0	0	0	27	36	41	28	1	1	1	1	1	-0.33	-0.33	0	-0.33	-0.33	0	-0.33	-0.33	1	0.67	-0.33	1	0.75	-0.25	-0.25	2	-0.33	0.67	0	-0.33	-0.33	0
482	1950	3	3	0	0	0	0	0	44	20	48	28	1	1	1	1	1	-0.33	-0.33	0	-0.33	-0.33	2	-0.33	0.67	2	-0.33	0.67	1	0.75	-0.25	-0.25	3	-0.33	-0.33	0	-0.33	-0.33	0
483	1964	1	1	7	0	0	1	1	33	17	50	52	1	1	1	1	1	-0.33	-0.33	0	-0.33	-0.33	2	-0.33	0.67	2	-0.33	0.67	2	-0.25	0.75	-0.25	2	-0.33	0.67	3	-0.33	0.67	0
484	1962	1	1	13	1	1	0	1	27	24	49	32	1	2	1	1	1	-0.33	-0.33	1	0.67	-0.33	0	-0.33	-0.33	1	0.67	-0.33	0	-0.25	-0.25	-0.25	2	-0.33	0.67	1	0.67	-0.33	0
485	1949	3	3	15	1	0	0	0	36	29	42	36	1	1	1	1	1	-0.33	-0.33	1	0.67	-0.33	0	-0.33	-0.33	0	-0.33	-0.33	1	0.75	-0.25	-0.25	3	-0.33	-0.33	0	-0.33	-0.33	0
485	1949	3	1	18	1	1	1	1	27	37	45	36	1	1	1	1	1	-0.33	-0.33	0	-0.33	-0.33	1	0.67	-0.33	1	0.67	-0.33	1	0.75	-0.25	-0.25	2	-0.33	0.67	3	-0.33	0.67	2	1	1
485	1949	3	2	22	1	1	1	1	34	31	45	36	1	1	1	1	1	-0.33	-0.33	1	0.67	-0.33	1	0.67	-0.33	0	-0.33	-0.33	1	0.75	-0.25	-0.25	3	-0.33	-0.33	1	0.67	-0.33	0

## Sheet: Variables
Variable Name	Variable Description	Value Codes	Measure Type
ID	Response ID		Nominal
YrMothersBirth	Year mother was born		Scale
CompFertility	Mother's completed fertility		Scale
Parity	Parity level of birth		Ordinal
EPDS	EPDS score		Scale
DepEPDS	PND based on the EPDS	0 = No PND, 1 = Yes PND	Nominal
DepBPDS	PND based on the BPDS	0 = No PND, 1 = Yes PND	Nominal
DepDiagnosis	Was a diagnosis of PND received in association with this birth	0 = No PND, 1 = Yes PND	Nominal
PND	PND based on diagnosis or both the EPDS and BPDS	0 = No PND, 1 = Yes PND	Nominal
AgeYrsAB	Age in years at birth		Scale
AgeOfChild	Current age of child (2014 - yr of birth)		Scale
PAI	PAI score re. offspring from this birth		Scale
DASS	DASS score		Scale
BDI	Depression according to the BDI	0 = No depression, 1 = Yes depression	Nominal
Weight	Was the birth weight normal	0 = Not recorded due to infant death, adoption, no birth, 1 = No, 2 = Yes	Nominal
Health	Did the offspring from this birth have any serious health problems in their first year	0 = Not recorded due to infant death, adoption, no birth, 1 = Yes, 2 = No	Nominal
BreastFeeding	Were the offspring from this birth breastfed	0 = Not recorded due to infant death, adoption, no birth, 1 = Yes, 2 = No	Nominal
SES	SES	1 = High, 2 = Medium, 3 = Low	Nominal
Dum1SES	Dummy SES variable - medium vs high		Nominal
Dum2SES	Dummy SES variable - low vs high		Nominal
PaternalSupport	Level of paternal support	0 = High, 1 = Medium, 2 = Low	Nominal
Dum1PaternalSupport	Dummy paternal support variable - medium vs high		Nominal
Dum2PaternalSupport	Dummy paternal support variable - low vs high		Nominal
FamilySupport	Level of family support	0 = High, 1 = Medium, 2 = Low	Nominal
Dum1FamilySupport	Dummy family support variable - medium vs high		Nominal
Dum2FamilySupport	Dummy family support variable - low vs high		Nominal
FriendsSupport	Level of support from friends	0 = High, 1 = Medium, 2 = Low	Nominal
Dum1FriendsSupport	Dummy friends support variable - medium vs high		Nominal
Dum2FriendsSupport	Dummy friends support variable - low vs high		Nominal
MotherSupport	Level of support from own mother	0 = High, 1 = Medium, 2 = Low, 3 = None	Nominal
Dum1MotherSupport	Dummy mother support variable - medium vs high		Nominal
Dum2MotherSupport	Dummy mother support variable - low vs high		Nominal
Dum3MotherSupport	Dummy mother support variable - none vs high		Nominal
BirthComplications	Physical experience of birth	1 = Major complications, 2 = Minor complications, 3 = No complications	Nominal
Dum1Physical	Dummy birth complications variable - major vs none		Nominal
Dum2Physical	Dummy birth complications variable - minor vs none		Nominal
EmotionsAtBirth	Emotional experience of birth	0 = Positive, 1 = Mixed, 3 = Negative	Nominal
Dum1EmotionsAtBirth	Dummy emotional experience variable - mixed vs positive		Nominal
Dum2EmotionsAtBirth	Dummy emotional experience variable - negative vs positive		Nominal
NoGC	No. of grandchildren from this birth		Scale
GCemoclose	Emotional closeness with grandchildren of this offspring	1 = Very close - close, 2 = Moderately close, 3 = Quite close - not at all close	Nominal
Impact	Impact of relationship with child on relationship with grandchildren from child	1 = Very postive - positive, 2 = No impact, 3 = negative - very negative	Nominal

## Sheet: Information for participants
Screen shot of the opening page of the survey (by clicking 'Next' participants were deemed to have given informed consent):
Screenshot from the second page of the survey:
